# Supplementary material for: SQANTI3: curation of long-read transcriptomes for accurate identification of known and novel isoforms
Source: Nat Methods. 2024 Mar 20;21(5):793–7. doi: 10.1038/s41592-024-02229-2 (PMC11093726; doi:10.1038/s41592-024-02229-2)
Supplement: Supplementary file 4 — All data needed to generate main and Extended Data figures. Only data required to generate Extended Data Fig. 7 were not included due to the large size. However, the data needed create this figure can be found at conesalab.org/SQANTI3 [file 41592_2024_2229_MOESM4_ESM.zip]

Archive with 26 entries (16 files):
- SourceData_figures/
- SourceData_figures/.DS_Store
- __MACOSX/
- __MACOSX/SourceData_figures/
- __MACOSX/SourceData_figures/._.DS_Store
- SourceData_figures/HIS/
- SourceData_figures/HIS/WTC11_cDNA.HIS_classification.txt
- SourceData_figures/HIS/ML_filter/
- SourceData_figures/HIS/ML_filter/WTC11_cDNA.HIS_MLresult_classification.txt
- SourceData_figures/HIS/ML_filter/rescue/
- SourceData_figures/HIS/ML_filter/rescue/WTC11_cDNA.HIS_rescue_table.tsv
- SourceData_figures/HIS/ML_filter/rescue/WTC11_cDNA.HIS_rescue_classification.txt
- SourceData_figures/HIS/ML_filter/classifier_variable-importance_table.txt
- SourceData_figures/HIS/rules_filter/
- SourceData_figures/HIS/rules_filter/rescue/
- SourceData_figures/HIS/rules_filter/rescue/WTC11_cDNA.HIS_rules_rescue_classification.txt
- SourceData_figures/HIS/rules_filter/WTC11_cDNA.HIS_RulesFilter_result_classification.txt
- SourceData_figures/HIS/SIRVs/
- SourceData_figures/HIS/SIRVs/SIRV_mod_class.rules_rescue.extended.txt
- SourceData_figures/HIS/SIRVs/SIRVs_ids.txt
- SourceData_figures/HIS/SIRVs/SIRV_mod_class.rules.extended.txt
- SourceData_figures/HIS/SIRVs/SIRV_mod_class.raw.extended.txt
- SourceData_figures/HIS/SIRVs/SIRV_mod_class.ML_rescue.extended.txt
- SourceData_figures/HIS/SIRVs/SIRV_mod_class.ML.extended.txt
- SourceData_figures/HIR/
- SourceData_figures/HIR/WTC11_cDNA.HIR_classification.txt
