# Supplementary material for: SQANTI3: curation of long-read transcriptomes for accurate identification of known and novel isoforms
Source: Nat Methods. 2024 Mar 20;21(5):793–7. doi: 10.1038/s41592-024-02229-2 (PMC11093726; doi:10.1038/s41592-024-02229-2)
Supplement: Supplementary file 4 — All data needed to generate main and Extended Data figures. Only data required to generate Extended Data Fig. 7 were not included due to the large size. However, the data needed create this figure can be found at conesalab.org/SQANTI3 [file 41592_2024_2229_MOESM4_ESM.zip › SourceData_figures/HIS/ML_filter/rescue/WTC11_cDNA.HIS_rescue_table.tsv]

rescue_candidate	sam_flag	mapping_hit	hit_POS_MLprob	candidate_structural_category	rescue_result	exclusion_reason	best_match_for_candidate	best_match_id
PB.1.3	0	ENST00000557932.5	0.524	novel_not_in_catalog	not_rescued	ML_probability	unknown	unknown
PB.1.3	256	ENST00000558784.5	0.238	novel_not_in_catalog	not_rescued	ML_probability	unknown	unknown
PB.1.3	256	ENST00000442898.5	0.546	novel_not_in_catalog	not_rescued	ML_probability	unknown	unknown
PB.1.3	256	ENST00000692602.1	0.676	novel_not_in_catalog	not_rescued	ML_probability	unknown	unknown
PB.1.3	256	ENST00000686495.1	0.286	novel_not_in_catalog	not_rescued	ML_probability	unknown	unknown
PB.1.3	256	ENST00000685435.1	0.346	novel_not_in_catalog	not_rescued	ML_probability	unknown	unknown
PB.1.4	0	ENST00000557932.5	0.524	novel_not_in_catalog	not_rescued	ML_probability	unknown	unknown
PB.1.4	256	ENST00000558784.5	0.238	novel_not_in_catalog	not_rescued	ML_probability	unknown	unknown
PB.1.4	256	ENST00000442898.5	0.546	novel_not_in_catalog	not_rescued	ML_probability	unknown	unknown
PB.1.4	256	ENST00000685435.1	0.346	novel_not_in_catalog	not_rescued	ML_probability	unknown	unknown
PB.1.4	256	ENST00000686495.1	0.286	novel_not_in_catalog	not_rescued	ML_probability	unknown	unknown
PB.1.4	256	ENST00000692602.1	0.676	novel_not_in_catalog	not_rescued	ML_probability	unknown	unknown
PB.1.2	0	ENST00000557932.5	0.524	novel_not_in_catalog	not_rescued	ML_probability	unknown	unknown
PB.1.2	256	ENST00000558784.5	0.238	novel_not_in_catalog	not_rescued	ML_probability	unknown	unknown
PB.1.2	256	ENST00000442898.5	0.546	novel_not_in_catalog	not_rescued	ML_probability	unknown	unknown
PB.1.2	256	ENST00000685435.1	0.346	novel_not_in_catalog	not_rescued	ML_probability	unknown	unknown
PB.1.2	256	ENST00000686495.1	0.286	novel_not_in_catalog	not_rescued	ML_probability	unknown	unknown
PB.1.2	256	ENST00000400706.3	0.36	novel_not_in_catalog	not_rescued	ML_probability	unknown	unknown
PB.1.1	0	ENST00000558784.5	0.238	novel_not_in_catalog	not_rescued	ML_probability	unknown	unknown
PB.1.1	256	ENST00000557932.5	0.524	novel_not_in_catalog	not_rescued	ML_probability	unknown	unknown
PB.1.1	256	ENST00000442898.5	0.546	novel_not_in_catalog	not_rescued	ML_probability	unknown	unknown
PB.1.1	256	ENST00000686495.1	0.286	novel_not_in_catalog	not_rescued	ML_probability	unknown	unknown
PB.1.1	256	ENST00000692602.1	0.676	novel_not_in_catalog	not_rescued	ML_probability	unknown	unknown
PB.1.1	256	ENST00000400706.3	0.36	novel_not_in_catalog	not_rescued	ML_probability	unknown	unknown
PB.1.7	0	ENST00000557932.5	0.524	novel_not_in_catalog	not_rescued	ML_probability	unknown	unknown
PB.1.7	256	ENST00000558784.5	0.238	novel_not_in_catalog	not_rescued	ML_probability	unknown	unknown
PB.1.7	256	ENST00000685435.1	0.346	novel_not_in_catalog	not_rescued	ML_probability	unknown	unknown
PB.1.7	256	ENST00000453662.6	0.22	novel_not_in_catalog	not_rescued	ML_probability	unknown	unknown
PB.1.7	256	ENST00000442898.5	0.546	novel_not_in_catalog	not_rescued	ML_probability	unknown	unknown
PB.1.7	256	ENST00000400706.3	0.36	novel_not_in_catalog	not_rescued	ML_probability	unknown	unknown
PB.1.6	0	ENST00000557932.5	0.524	novel_not_in_catalog	not_rescued	ML_probability	unknown	unknown
PB.1.6	256	ENST00000558784.5	0.238	novel_not_in_catalog	not_rescued	ML_probability	unknown	unknown
PB.1.6	256	ENST00000442898.5	0.546	novel_not_in_catalog	not_rescued	ML_probability	unknown	unknown
PB.1.6	256	ENST00000685302.1	0.258	novel_not_in_catalog	not_rescued	ML_probability	unknown	unknown
PB.1.6	256	ENST00000688542.1	0.614	novel_not_in_catalog	not_rescued	ML_probability	unknown	unknown
PB.1.6	256	ENST00000685518.1	0.312	novel_not_in_catalog	not_rescued	ML_probability	unknown	unknown
PB.1.5	0	ENST00000557932.5	0.524	novel_not_in_catalog	not_rescued	ML_probability	unknown	unknown
PB.1.5	256	ENST00000558784.5	0.238	novel_not_in_catalog	not_rescued	ML_probability	unknown	unknown
PB.1.5	256	ENST00000442898.5	0.546	novel_not_in_catalog	not_rescued	ML_probability	unknown	unknown
PB.1.5	256	ENST00000691953.1	0.228	novel_not_in_catalog	not_rescued	ML_probability	unknown	unknown
PB.1.5	256	ENST00000692602.1	0.676	novel_not_in_catalog	not_rescued	ML_probability	unknown	unknown
PB.1.5	256	ENST00000400706.3	0.36	novel_not_in_catalog	not_rescued	ML_probability	unknown	unknown
PB.1.19	0	ENST00000558784.5	0.238	novel_not_in_catalog	not_rescued	ML_probability	unknown	unknown
PB.1.19	256	ENST00000400706.3	0.36	novel_not_in_catalog	not_rescued	ML_probability	unknown	unknown
PB.1.19	256	ENST00000442898.5	0.546	novel_not_in_catalog	not_rescued	ML_probability	unknown	unknown
PB.1.19	256	ENST00000557932.5	0.524	novel_not_in_catalog	not_rescued	ML_probability	unknown	unknown
PB.1.19	256	ENST00000686495.1	0.286	novel_not_in_catalog	not_rescued	ML_probability	unknown	unknown
PB.1.19	256	ENST00000685302.1	0.258	novel_not_in_catalog	not_rescued	ML_probability	unknown	unknown
PB.1.12	0	ENST00000538033.2	0.448	novel_not_in_catalog	not_rescued	ML_probability	unknown	unknown
PB.1.12	256	ENST00000685518.1	0.312	novel_not_in_catalog	not_rescued	ML_probability	unknown	unknown
PB.1.20	0	ENST00000442898.5	0.546	novel_not_in_catalog	not_rescued	ML_probability	unknown	unknown
PB.1.20	256	ENST00000453662.6	0.22	novel_not_in_catalog	not_rescued	ML_probability	unknown	unknown
PB.1.20	256	ENST00000685435.1	0.346	novel_not_in_catalog	not_rescued	ML_probability	unknown	unknown
PB.1.20	256	ENST00000557932.5	0.524	novel_not_in_catalog	not_rescued	ML_probability	unknown	unknown
PB.1.20	256	ENST00000558784.5	0.238	novel_not_in_catalog	not_rescued	ML_probability	unknown	unknown
PB.1.20	256	ENST00000538033.2	0.448	novel_not_in_catalog	not_rescued	ML_probability	unknown	unknown
PB.1.15	0	ENST00000538033.2	0.448	novel_not_in_catalog	not_rescued	ML_probability	unknown	unknown
PB.1.15	256	ENST00000685518.1	0.312	novel_not_in_catalog	not_rescued	ML_probability	unknown	unknown
PB.1.15	256	ENST00000558784.5	0.238	novel_not_in_catalog	not_rescued	ML_probability	unknown	unknown
PB.1.15	256	ENST00000400706.3	0.36	novel_not_in_catalog	not_rescued	ML_probability	unknown	unknown
PB.1.15	256	ENST00000442898.5	0.546	novel_not_in_catalog	not_rescued	ML_probability	unknown	unknown
PB.1.15	256	ENST00000557932.5	0.524	novel_not_in_catalog	not_rescued	ML_probability	unknown	unknown
PB.1.10	0	ENST00000557932.5	0.524	novel_not_in_catalog	not_rescued	ML_probability	unknown	unknown
PB.1.10	256	ENST00000685518.1	0.312	novel_not_in_catalog	not_rescued	ML_probability	unknown	unknown
PB.1.10	256	ENST00000558784.5	0.238	novel_not_in_catalog	not_rescued	ML_probability	unknown	unknown
PB.1.10	256	ENST00000442898.5	0.546	novel_not_in_catalog	not_rescued	ML_probability	unknown	unknown
PB.1.10	256	ENST00000400706.3	0.36	novel_not_in_catalog	not_rescued	ML_probability	unknown	unknown
PB.1.10	256	ENST00000538033.2	0.448	novel_not_in_catalog	not_rescued	ML_probability	unknown	unknown
PB.1.18	0	ENST00000557932.5	0.524	novel_not_in_catalog	not_rescued	ML_probability	unknown	unknown
PB.1.18	256	ENST00000558784.5	0.238	novel_not_in_catalog	not_rescued	ML_probability	unknown	unknown
PB.1.18	256	ENST00000442898.5	0.546	novel_not_in_catalog	not_rescued	ML_probability	unknown	unknown
PB.1.18	256	ENST00000686495.1	0.286	novel_not_in_catalog	not_rescued	ML_probability	unknown	unknown
PB.1.18	256	ENST00000692602.1	0.676	novel_not_in_catalog	not_rescued	ML_probability	unknown	unknown
PB.1.18	256	ENST00000691953.1	0.228	novel_not_in_catalog	not_rescued	ML_probability	unknown	unknown
PB.1.8	0	ENST00000538033.2	0.448	novel_not_in_catalog	not_rescued	ML_probability	unknown	unknown
PB.1.8	256	ENST00000688542.1	0.614	novel_not_in_catalog	not_rescued	ML_probability	unknown	unknown
PB.1.8	256	ENST00000685518.1	0.312	novel_not_in_catalog	not_rescued	ML_probability	unknown	unknown
PB.1.8	256	ENST00000557932.5	0.524	novel_not_in_catalog	not_rescued	ML_probability	unknown	unknown
PB.1.8	256	ENST00000685302.1	0.258	novel_not_in_catalog	not_rescued	ML_probability	unknown	unknown
PB.1.8	256	ENST00000558784.5	0.238	novel_not_in_catalog	not_rescued	ML_probability	unknown	unknown
PB.1.13	0	ENST00000558784.5	0.238	novel_not_in_catalog	not_rescued	ML_probability	unknown	unknown
PB.1.13	256	ENST00000557932.5	0.524	novel_not_in_catalog	not_rescued	ML_probability	unknown	unknown
PB.1.13	256	ENST00000686495.1	0.286	novel_not_in_catalog	not_rescued	ML_probability	unknown	unknown
PB.1.13	256	ENST00000692602.1	0.676	novel_not_in_catalog	not_rescued	ML_probability	unknown	unknown
PB.1.13	256	ENST00000442898.5	0.546	novel_not_in_catalog	not_rescued	ML_probability	unknown	unknown
PB.1.13	256	ENST00000400706.3	0.36	novel_not_in_catalog	not_rescued	ML_probability	unknown	unknown
PB.1.14	0	ENST00000557932.5	0.524	novel_not_in_catalog	not_rescued	ML_probability	unknown	unknown
PB.1.14	256	ENST00000558784.5	0.238	novel_not_in_catalog	not_rescued	ML_probability	unknown	unknown
PB.1.14	256	ENST00000442898.5	0.546	novel_not_in_catalog	not_rescued	ML_probability	unknown	unknown
PB.1.14	256	ENST00000685435.1	0.346	novel_not_in_catalog	not_rescued	ML_probability	unknown	unknown
PB.1.14	256	ENST00000686495.1	0.286	novel_not_in_catalog	not_rescued	ML_probability	unknown	unknown
PB.1.14	256	ENST00000400706.3	0.36	novel_not_in_catalog	not_rescued	ML_probability	unknown	unknown
PB.1.17	0	ENST00000557932.5	0.524	novel_not_in_catalog	not_rescued	ML_probability	unknown	unknown
PB.1.17	256	ENST00000558784.5	0.238	novel_not_in_catalog	not_rescued	ML_probability	unknown	unknown
PB.1.17	256	ENST00000442898.5	0.546	novel_not_in_catalog	not_rescued	ML_probability	unknown	unknown
PB.1.17	256	ENST00000686495.1	0.286	novel_not_in_catalog	not_rescued	ML_probability	unknown	unknown
PB.1.17	256	ENST00000691953.1	0.228	novel_not_in_catalog	not_rescued	ML_probability	unknown	unknown
PB.1.17	256	ENST00000400706.3	0.36	novel_not_in_catalog	not_rescued	ML_probability	unknown	unknown
PB.1.9	0	ENST00000557932.5	0.524	novel_not_in_catalog	not_rescued	ML_probability	unknown	unknown
PB.1.9	256	ENST00000538033.2	0.448	novel_not_in_catalog	not_rescued	ML_probability	unknown	unknown
PB.1.9	256	ENST00000685518.1	0.312	novel_not_in_catalog	not_rescued	ML_probability	unknown	unknown
PB.1.9	256	ENST00000558784.5	0.238	novel_not_in_catalog	not_rescued	ML_probability	unknown	unknown
PB.1.9	256	ENST00000685435.1	0.346	novel_not_in_catalog	not_rescued	ML_probability	unknown	unknown
PB.1.9	256	ENST00000442898.5	0.546	novel_not_in_catalog	not_rescued	ML_probability	unknown	unknown
PB.1.11	0	ENST00000442898.5	0.546	novel_not_in_catalog	not_rescued	ML_probability	unknown	unknown
PB.1.11	256	ENST00000557932.5	0.524	novel_not_in_catalog	not_rescued	ML_probability	unknown	unknown
PB.1.11	256	ENST00000400706.3	0.36	novel_not_in_catalog	not_rescued	ML_probability	unknown	unknown
PB.1.11	256	ENST00000453662.6	0.22	novel_not_in_catalog	not_rescued	ML_probability	unknown	unknown
PB.1.11	256	ENST00000558784.5	0.238	novel_not_in_catalog	not_rescued	ML_probability	unknown	unknown
PB.1.11	256	ENST00000685435.1	0.346	novel_not_in_catalog	not_rescued	ML_probability	unknown	unknown
PB.1.16	0	ENST00000686495.1	0.286	novel_not_in_catalog	not_rescued	ML_probability	unknown	unknown
PB.1.16	256	ENST00000442898.5	0.546	novel_not_in_catalog	not_rescued	ML_probability	unknown	unknown
PB.1.16	256	ENST00000557932.5	0.524	novel_not_in_catalog	not_rescued	ML_probability	unknown	unknown
PB.1.16	256	ENST00000400706.3	0.36	novel_not_in_catalog	not_rescued	ML_probability	unknown	unknown
PB.1.16	256	ENST00000558784.5	0.238	novel_not_in_catalog	not_rescued	ML_probability	unknown	unknown
PB.1.16	256	ENST00000538033.2	0.448	novel_not_in_catalog	not_rescued	ML_probability	unknown	unknown
PB.1.21	0	ENST00000688542.1	0.614	novel_not_in_catalog	not_rescued	ML_probability	unknown	unknown
PB.1.21	2048	ENST00000538033.2	0.448	novel_not_in_catalog	not_rescued	ML_probability	unknown	unknown
PB.1.21	256	ENST00000685518.1	0.312	novel_not_in_catalog	not_rescued	ML_probability	unknown	unknown
PB.1.21	256	ENST00000557932.5	0.524	novel_not_in_catalog	not_rescued	ML_probability	unknown	unknown
PB.1.21	256	ENST00000685302.1	0.258	novel_not_in_catalog	not_rescued	ML_probability	unknown	unknown
PB.1.21	256	ENST00000558784.5	0.238	novel_not_in_catalog	not_rescued	ML_probability	unknown	unknown
PB.1.22	0	ENST00000685518.1	0.312	novel_not_in_catalog	not_rescued	ML_probability	unknown	unknown
PB.1.22	256	ENST00000557932.5	0.524	novel_not_in_catalog	not_rescued	ML_probability	unknown	unknown
PB.1.22	256	ENST00000558784.5	0.238	novel_not_in_catalog	not_rescued	ML_probability	unknown	unknown
PB.1.22	256	ENST00000400706.3	0.36	novel_not_in_catalog	not_rescued	ML_probability	unknown	unknown
PB.1.22	256	ENST00000442898.5	0.546	novel_not_in_catalog	not_rescued	ML_probability	unknown	unknown
PB.1.23	0	ENST00000692602.1	0.676	novel_not_in_catalog	not_rescued	ML_probability	unknown	unknown
PB.1.23	256	ENST00000685302.1	0.258	novel_not_in_catalog	not_rescued	ML_probability	unknown	unknown
PB.1.23	256	ENST00000688542.1	0.614	novel_not_in_catalog	not_rescued	ML_probability	unknown	unknown
PB.1.23	256	ENST00000691953.1	0.228	novel_not_in_catalog	not_rescued	ML_probability	unknown	unknown
PB.1.23	256	ENST00000685435.1	0.346	novel_not_in_catalog	not_rescued	ML_probability	unknown	unknown
PB.1.23	256	ENST00000685518.1	0.312	novel_not_in_catalog	not_rescued	ML_probability	unknown	unknown
PB.2.1	0	ENST00000662089.1	0.342	novel_not_in_catalog	not_rescued	ML_probability	unknown	unknown
PB.2.1	2048	ENST00000466557.6	0.334	novel_not_in_catalog	not_rescued	ML_probability	unknown	unknown
PB.2.1	256	ENST00000660047.1	0.288	novel_not_in_catalog	not_rescued	ML_probability	unknown	unknown
PB.2.1	256	ENST00000563357.1	0.28	novel_not_in_catalog	not_rescued	ML_probability	unknown	unknown
PB.2.1	256	ENST00000634862.1	0.414	novel_not_in_catalog	not_rescued	ML_probability	unknown	unknown
PB.2.1	256	ENST00000660257.1	0.198	novel_not_in_catalog	not_rescued	ML_probability	unknown	unknown
PB.3.2	0	ENST00000685518.1	0.312	novel_not_in_catalog	not_rescued	ML_probability	unknown	unknown
PB.3.2	256	ENST00000686495.1	0.286	novel_not_in_catalog	not_rescued	ML_probability	unknown	unknown
PB.3.2	256	ENST00000691953.1	0.228	novel_not_in_catalog	not_rescued	ML_probability	unknown	unknown
PB.3.2	256	ENST00000400706.3	0.36	novel_not_in_catalog	not_rescued	ML_probability	unknown	unknown
PB.3.2	256	ENST00000557932.5	0.524	novel_not_in_catalog	not_rescued	ML_probability	unknown	unknown
PB.3.2	256	ENST00000558784.5	0.238	novel_not_in_catalog	not_rescued	ML_probability	unknown	unknown
PB.3.4	0	ENST00000557932.5	0.524	novel_not_in_catalog	not_rescued	ML_probability	unknown	unknown
PB.3.4	256	ENST00000688542.1	0.614	novel_not_in_catalog	not_rescued	ML_probability	unknown	unknown
PB.3.4	256	ENST00000558784.5	0.238	novel_not_in_catalog	not_rescued	ML_probability	unknown	unknown
PB.3.4	256	ENST00000685435.1	0.346	novel_not_in_catalog	not_rescued	ML_probability	unknown	unknown
PB.3.4	256	ENST00000685302.1	0.258	novel_not_in_catalog	not_rescued	ML_probability	unknown	unknown
PB.3.4	256	ENST00000538033.2	0.448	novel_not_in_catalog	not_rescued	ML_probability	unknown	unknown
PB.3.7	0	ENST00000558784.5	0.238	novel_not_in_catalog	not_rescued	ML_probability	unknown	unknown
PB.3.7	256	ENST00000557932.5	0.524	novel_not_in_catalog	not_rescued	ML_probability	unknown	unknown
PB.3.7	256	ENST00000686495.1	0.286	novel_not_in_catalog	not_rescued	ML_probability	unknown	unknown
PB.3.7	256	ENST00000692602.1	0.676	novel_not_in_catalog	not_rescued	ML_probability	unknown	unknown
PB.3.7	256	ENST00000691953.1	0.228	novel_not_in_catalog	not_rescued	ML_probability	unknown	unknown
PB.3.7	256	ENST00000400706.3	0.36	novel_not_in_catalog	not_rescued	ML_probability	unknown	unknown
PB.3.1	0	ENST00000685518.1	0.312	novel_not_in_catalog	not_rescued	ML_probability	unknown	unknown
PB.3.1	256	ENST00000686495.1	0.286	novel_not_in_catalog	not_rescued	ML_probability	unknown	unknown
PB.3.1	256	ENST00000691953.1	0.228	novel_not_in_catalog	not_rescued	ML_probability	unknown	unknown
PB.3.1	256	ENST00000557932.5	0.524	novel_not_in_catalog	not_rescued	ML_probability	unknown	unknown
PB.3.1	256	ENST00000400706.3	0.36	novel_not_in_catalog	not_rescued	ML_probability	unknown	unknown
PB.3.1	256	ENST00000558784.5	0.238	novel_not_in_catalog	not_rescued	ML_probability	unknown	unknown
PB.3.8	0	ENST00000691953.1	0.228	novel_not_in_catalog	not_rescued	ML_probability	unknown	unknown
PB.3.8	256	ENST00000686495.1	0.286	novel_not_in_catalog	not_rescued	ML_probability	unknown	unknown
PB.3.8	256	ENST00000692602.1	0.676	novel_not_in_catalog	not_rescued	ML_probability	unknown	unknown
PB.3.8	256	ENST00000685302.1	0.258	novel_not_in_catalog	not_rescued	ML_probability	unknown	unknown
PB.3.8	256	ENST00000685435.1	0.346	novel_not_in_catalog	not_rescued	ML_probability	unknown	unknown
PB.3.8	256	ENST00000453662.6	0.22	novel_not_in_catalog	not_rescued	ML_probability	unknown	unknown
PB.3.5	0	ENST00000557932.5	0.524	novel_not_in_catalog	not_rescued	ML_probability	unknown	unknown
PB.3.5	256	ENST00000558784.5	0.238	novel_not_in_catalog	not_rescued	ML_probability	unknown	unknown
PB.3.5	256	ENST00000685518.1	0.312	novel_not_in_catalog	not_rescued	ML_probability	unknown	unknown
PB.3.5	256	ENST00000453662.6	0.22	novel_not_in_catalog	not_rescued	ML_probability	unknown	unknown
PB.3.5	256	ENST00000685435.1	0.346	novel_not_in_catalog	not_rescued	ML_probability	unknown	unknown
PB.3.5	256	ENST00000400706.3	0.36	novel_not_in_catalog	not_rescued	ML_probability	unknown	unknown
PB.3.6	0	ENST00000685435.1	0.346	novel_not_in_catalog	not_rescued	ML_probability	unknown	unknown
PB.3.6	256	ENST00000692602.1	0.676	novel_not_in_catalog	not_rescued	ML_probability	unknown	unknown
PB.3.6	256	ENST00000688542.1	0.614	novel_not_in_catalog	not_rescued	ML_probability	unknown	unknown
PB.3.6	256	ENST00000685302.1	0.258	novel_not_in_catalog	not_rescued	ML_probability	unknown	unknown
PB.3.6	256	ENST00000691953.1	0.228	novel_not_in_catalog	not_rescued	ML_probability	unknown	unknown
PB.3.6	256	ENST00000685518.1	0.312	novel_not_in_catalog	not_rescued	ML_probability	unknown	unknown
PB.3.3	0	ENST00000685435.1	0.346	novel_not_in_catalog	not_rescued	ML_probability	unknown	unknown
PB.3.3	256	ENST00000692602.1	0.676	novel_not_in_catalog	not_rescued	ML_probability	unknown	unknown
PB.3.3	256	ENST00000688542.1	0.614	novel_not_in_catalog	not_rescued	ML_probability	unknown	unknown
PB.3.3	256	ENST00000685302.1	0.258	novel_not_in_catalog	not_rescued	ML_probability	unknown	unknown
PB.3.3	256	ENST00000685518.1	0.312	novel_not_in_catalog	not_rescued	ML_probability	unknown	unknown
PB.3.3	256	ENST00000691953.1	0.228	novel_not_in_catalog	not_rescued	ML_probability	unknown	unknown
PB.3.9	0	ENST00000691953.1	0.228	incomplete-splice_match	not_rescued	ML_probability	unknown	unknown
PB.3.9	256	ENST00000688542.1	0.614	incomplete-splice_match	not_rescued	ML_probability	unknown	unknown
PB.3.9	256	ENST00000692602.1	0.676	incomplete-splice_match	not_rescued	ML_probability	unknown	unknown
PB.3.9	256	ENST00000558784.5	0.238	incomplete-splice_match	not_rescued	ML_probability	unknown	unknown
PB.3.9	256	ENST00000453662.6	0.22	incomplete-splice_match	not_rescued	ML_probability	unknown	unknown
PB.3.9	256	ENST00000557932.5	0.524	incomplete-splice_match	not_rescued	ML_probability	unknown	unknown
PB.3.16	0	ENST00000558784.5	0.238	novel_not_in_catalog	not_rescued	ML_probability	unknown	unknown
PB.3.16	256	ENST00000557932.5	0.524	novel_not_in_catalog	not_rescued	ML_probability	unknown	unknown
PB.3.16	256	ENST00000686495.1	0.286	novel_not_in_catalog	not_rescued	ML_probability	unknown	unknown
PB.3.16	256	ENST00000691953.1	0.228	novel_not_in_catalog	not_rescued	ML_probability	unknown	unknown
PB.3.16	256	ENST00000692602.1	0.676	novel_not_in_catalog	not_rescued	ML_probability	unknown	unknown
PB.3.16	256	ENST00000400706.3	0.36	novel_not_in_catalog	not_rescued	ML_probability	unknown	unknown
PB.3.11	0	ENST00000688542.1	0.614	novel_not_in_catalog	not_rescued	ML_probability	unknown	unknown
PB.3.11	256	ENST00000558784.5	0.238	novel_not_in_catalog	not_rescued	ML_probability	unknown	unknown
PB.3.11	256	ENST00000557932.5	0.524	novel_not_in_catalog	not_rescued	ML_probability	unknown	unknown
PB.3.11	256	ENST00000685302.1	0.258	novel_not_in_catalog	not_rescued	ML_probability	unknown	unknown
PB.3.11	256	ENST00000685518.1	0.312	novel_not_in_catalog	not_rescued	ML_probability	unknown	unknown
PB.3.11	256	ENST00000538033.2	0.448	novel_not_in_catalog	not_rescued	ML_probability	unknown	unknown
PB.3.13	0	ENST00000558784.5	0.238	novel_not_in_catalog	not_rescued	ML_probability	unknown	unknown
PB.3.13	256	ENST00000557932.5	0.524	novel_not_in_catalog	not_rescued	ML_probability	unknown	unknown
PB.3.13	256	ENST00000685302.1	0.258	novel_not_in_catalog	not_rescued	ML_probability	unknown	unknown
PB.3.13	256	ENST00000688542.1	0.614	novel_not_in_catalog	not_rescued	ML_probability	unknown	unknown
PB.3.13	256	ENST00000685518.1	0.312	novel_not_in_catalog	not_rescued	ML_probability	unknown	unknown
PB.3.13	256	ENST00000400706.3	0.36	novel_not_in_catalog	not_rescued	ML_probability	unknown	unknown
PB.3.14	0	ENST00000558784.5	0.238	novel_not_in_catalog	not_rescued	ML_probability	unknown	unknown
PB.3.14	256	ENST00000557932.5	0.524	novel_not_in_catalog	not_rescued	ML_probability	unknown	unknown
PB.3.14	256	ENST00000453662.6	0.22	novel_not_in_catalog	not_rescued	ML_probability	unknown	unknown
PB.3.14	256	ENST00000686495.1	0.286	novel_not_in_catalog	not_rescued	ML_probability	unknown	unknown
PB.3.14	256	ENST00000685435.1	0.346	novel_not_in_catalog	not_rescued	ML_probability	unknown	unknown
PB.3.14	256	ENST00000400706.3	0.36	novel_not_in_catalog	not_rescued	ML_probability	unknown	unknown
PB.3.10	0	ENST00000557932.5	0.524	novel_not_in_catalog	not_rescued	ML_probability	unknown	unknown
PB.3.10	256	ENST00000558784.5	0.238	novel_not_in_catalog	not_rescued	ML_probability	unknown	unknown
PB.3.10	256	ENST00000688542.1	0.614	novel_not_in_catalog	not_rescued	ML_probability	unknown	unknown
PB.3.10	256	ENST00000685302.1	0.258	novel_not_in_catalog	not_rescued	ML_probability	unknown	unknown
PB.3.10	256	ENST00000685518.1	0.312	novel_not_in_catalog	not_rescued	ML_probability	unknown	unknown
PB.3.10	256	ENST00000538033.2	0.448	novel_not_in_catalog	not_rescued	ML_probability	unknown	unknown
PB.3.17	0	ENST00000558784.5	0.238	novel_not_in_catalog	not_rescued	ML_probability	unknown	unknown
PB.3.17	256	ENST00000557932.5	0.524	novel_not_in_catalog	not_rescued	ML_probability	unknown	unknown
PB.3.17	256	ENST00000686495.1	0.286	novel_not_in_catalog	not_rescued	ML_probability	unknown	unknown
PB.3.17	256	ENST00000692602.1	0.676	novel_not_in_catalog	not_rescued	ML_probability	unknown	unknown
PB.3.17	256	ENST00000691953.1	0.228	novel_not_in_catalog	not_rescued	ML_probability	unknown	unknown
PB.3.17	256	ENST00000685302.1	0.258	novel_not_in_catalog	not_rescued	ML_probability	unknown	unknown
PB.3.12	0	ENST00000685435.1	0.346	novel_not_in_catalog	not_rescued	ML_probability	unknown	unknown
PB.3.12	256	ENST00000691953.1	0.228	novel_not_in_catalog	not_rescued	ML_probability	unknown	unknown
PB.3.12	256	ENST00000692602.1	0.676	novel_not_in_catalog	not_rescued	ML_probability	unknown	unknown
PB.3.12	256	ENST00000557932.5	0.524	novel_not_in_catalog	not_rescued	ML_probability	unknown	unknown
PB.3.12	256	ENST00000685302.1	0.258	novel_not_in_catalog	not_rescued	ML_probability	unknown	unknown
PB.3.12	256	ENST00000685518.1	0.312	novel_not_in_catalog	not_rescued	ML_probability	unknown	unknown
PB.3.18	0	ENST00000688542.1	0.614	novel_not_in_catalog	not_rescued	ML_probability	unknown	unknown
PB.3.18	256	ENST00000557932.5	0.524	novel_not_in_catalog	not_rescued	ML_probability	unknown	unknown
PB.3.18	256	ENST00000558784.5	0.238	novel_not_in_catalog	not_rescued	ML_probability	unknown	unknown
PB.3.18	256	ENST00000685302.1	0.258	novel_not_in_catalog	not_rescued	ML_probability	unknown	unknown
PB.3.18	256	ENST00000685518.1	0.312	novel_not_in_catalog	not_rescued	ML_probability	unknown	unknown
PB.3.18	256	ENST00000538033.2	0.448	novel_not_in_catalog	not_rescued	ML_probability	unknown	unknown
PB.21.2	0	ENST00000445118.7	0.816	novel_not_in_catalog	not_rescued	reference_already_present	reference_transcript	ENST00000445118.7
PB.21.2	256	PB.21.5	0.786	novel_not_in_catalog	not_rescued	ML_probability	reference_transcript	ENST00000445118.7
PB.21.4	0	ENST00000659124.2	0.514	novel_not_in_catalog	not_rescued	ML_probability	long_read_transcript	PB.21.11
PB.21.4	256	PB.21.11	0.89	novel_not_in_catalog	not_rescued	long_read_transcript	long_read_transcript	PB.21.11
PB.21.4	256	ENST00000666741.1	0.518	novel_not_in_catalog	not_rescued	ML_probability	long_read_transcript	PB.21.11
PB.21.4	256	PB.21.13	0.774	novel_not_in_catalog	not_rescued	ML_probability	long_read_transcript	PB.21.11
PB.21.4	256	ENST00000688008.1	0.184	novel_not_in_catalog	not_rescued	ML_probability	long_read_transcript	PB.21.11
PB.21.4	256	ENST00000691316.1	0.396	novel_not_in_catalog	not_rescued	ML_probability	long_read_transcript	PB.21.11
PB.21.3	0	PB.21.5	0.786	novel_not_in_catalog	not_rescued	ML_probability	reference_transcript	PB.21.6
PB.21.3	256	ENST00000445118.7	0.816	novel_not_in_catalog	not_rescued	reference_already_present	reference_transcript	PB.21.6
PB.21.3	256	ENST00000688309.1	0.494	novel_not_in_catalog	not_rescued	ML_probability	reference_transcript	PB.21.6
PB.21.3	256	PB.21.6	0.95	novel_not_in_catalog	not_rescued	long_read_transcript	reference_transcript	PB.21.6
PB.21.3	256	ENST00000685764.1	0.626	novel_not_in_catalog	not_rescued	ML_probability	reference_transcript	PB.21.6
PB.21.3	256	ENST00000659124.2	0.514	novel_not_in_catalog	not_rescued	ML_probability	reference_transcript	PB.21.6
PB.21.8	0	ENST00000659124.2	0.514	novel_not_in_catalog	not_rescued	ML_probability	long_read_transcript	PB.21.11
PB.21.8	256	PB.21.11	0.89	novel_not_in_catalog	not_rescued	long_read_transcript	long_read_transcript	PB.21.11
PB.21.8	256	ENST00000691316.1	0.396	novel_not_in_catalog	not_rescued	ML_probability	long_read_transcript	PB.21.11
PB.21.8	256	ENST00000666741.1	0.518	novel_not_in_catalog	not_rescued	ML_probability	long_read_transcript	PB.21.11
PB.21.8	256	ENST00000688008.1	0.184	novel_not_in_catalog	not_rescued	ML_probability	long_read_transcript	PB.21.11
PB.21.8	256	ENST00000609009.6	0.218	novel_not_in_catalog	not_rescued	ML_probability	long_read_transcript	PB.21.11
PB.21.10	0	PB.21.5	0.786	novel_not_in_catalog	not_rescued	ML_probability	reference_transcript	ENST00000445118.7
PB.21.10	256	ENST00000445118.7	0.816	novel_not_in_catalog	not_rescued	reference_already_present	reference_transcript	ENST00000445118.7
PB.21.12	0	PB.21.11	0.89	novel_not_in_catalog	not_rescued	long_read_transcript	long_read_transcript	PB.21.11
PB.21.12	256	ENST00000659124.2	0.514	novel_not_in_catalog	not_rescued	ML_probability	long_read_transcript	PB.21.11
PB.21.12	256	ENST00000691316.1	0.396	novel_not_in_catalog	not_rescued	ML_probability	long_read_transcript	PB.21.11
PB.21.12	256	ENST00000688008.1	0.184	novel_not_in_catalog	not_rescued	ML_probability	long_read_transcript	PB.21.11
PB.21.12	256	ENST00000666741.1	0.518	novel_not_in_catalog	not_rescued	ML_probability	long_read_transcript	PB.21.11
PB.21.12	256	ENST00000661237.2	0.232	novel_not_in_catalog	not_rescued	ML_probability	long_read_transcript	PB.21.11
PB.24.11	0	ENST00000477976.5	0.508	incomplete-splice_match	not_rescued	ML_probability	long_read_transcript	PB.24.52
PB.24.11	256	PB.24.37	0.978	incomplete-splice_match	not_rescued	ML_probability	long_read_transcript	PB.24.52
PB.24.11	256	PB.24.17	0.75	incomplete-splice_match	not_rescued	long_read_transcript	long_read_transcript	PB.24.52
PB.24.11	256	ENST00000327044.7	0.776	incomplete-splice_match	not_rescued	ML_probability	long_read_transcript	PB.24.52
PB.24.11	256	PB.24.45	0.84	incomplete-splice_match	not_rescued	long_read_transcript	long_read_transcript	PB.24.52
PB.24.11	256	PB.24.52	0.988	incomplete-splice_match	not_rescued	long_read_transcript	long_read_transcript	PB.24.52
PB.24.8	0	PB.24.37	0.978	novel_in_catalog	not_rescued	ML_probability	long_read_transcript	PB.24.52
PB.24.8	256	ENST00000327044.7	0.776	novel_in_catalog	not_rescued	ML_probability	long_read_transcript	PB.24.52
PB.24.8	256	PB.24.45	0.84	novel_in_catalog	not_rescued	long_read_transcript	long_read_transcript	PB.24.52
PB.24.8	256	PB.24.52	0.988	novel_in_catalog	not_rescued	long_read_transcript	long_read_transcript	PB.24.52
PB.24.8	256	ENST00000477976.5	0.508	novel_in_catalog	not_rescued	ML_probability	long_read_transcript	PB.24.52
PB.24.8	256	PB.24.17	0.75	novel_in_catalog	not_rescued	long_read_transcript	long_read_transcript	PB.24.52
PB.24.7	0	PB.24.37	0.978	novel_not_in_catalog	not_rescued	ML_probability	long_read_transcript	PB.24.52
PB.24.7	256	ENST00000327044.7	0.776	novel_not_in_catalog	not_rescued	ML_probability	long_read_transcript	PB.24.52
PB.24.7	256	PB.24.45	0.84	novel_not_in_catalog	not_rescued	long_read_transcript	long_read_transcript	PB.24.52
PB.24.7	256	PB.24.52	0.988	novel_not_in_catalog	not_rescued	long_read_transcript	long_read_transcript	PB.24.52
PB.24.7	256	ENST00000477976.5	0.508	novel_not_in_catalog	not_rescued	ML_probability	long_read_transcript	PB.24.52
PB.24.7	256	PB.24.17	0.75	novel_not_in_catalog	not_rescued	long_read_transcript	long_read_transcript	PB.24.52
PB.24.18	0	PB.24.17	0.75	novel_in_catalog	not_rescued	long_read_transcript	long_read_transcript	PB.24.17
PB.24.19	0	PB.24.45	0.84	novel_not_in_catalog	not_rescued	long_read_transcript	long_read_transcript	PB.24.45
PB.24.19	256	ENST00000477976.5	0.508	novel_not_in_catalog	not_rescued	ML_probability	long_read_transcript	PB.24.45
PB.24.16	0	PB.24.17	0.75	novel_in_catalog	not_rescued	long_read_transcript	long_read_transcript	PB.24.17
PB.24.2	0	ENST00000327044.7	0.776	novel_in_catalog	not_rescued	ML_probability	long_read_transcript	PB.24.52
PB.24.2	256	PB.24.52	0.988	novel_in_catalog	not_rescued	long_read_transcript	long_read_transcript	PB.24.52
PB.24.2	256	PB.24.17	0.75	novel_in_catalog	not_rescued	long_read_transcript	long_read_transcript	PB.24.52
PB.24.2	256	PB.24.37	0.978	novel_in_catalog	not_rescued	ML_probability	long_read_transcript	PB.24.52
PB.24.2	256	PB.24.45	0.84	novel_in_catalog	not_rescued	long_read_transcript	long_read_transcript	PB.24.52
PB.24.2	256	ENST00000477976.5	0.508	novel_in_catalog	not_rescued	ML_probability	long_read_transcript	PB.24.52
PB.24.3	0	ENST00000327044.7	0.776	novel_not_in_catalog	not_rescued	ML_probability	long_read_transcript	PB.24.52
PB.24.3	256	PB.24.52	0.988	novel_not_in_catalog	not_rescued	long_read_transcript	long_read_transcript	PB.24.52
PB.24.3	256	PB.24.17	0.75	novel_not_in_catalog	not_rescued	long_read_transcript	long_read_transcript	PB.24.52
PB.24.3	256	PB.24.37	0.978	novel_not_in_catalog	not_rescued	ML_probability	long_read_transcript	PB.24.52
PB.24.3	256	PB.24.45	0.84	novel_not_in_catalog	not_rescued	long_read_transcript	long_read_transcript	PB.24.52
PB.24.3	256	ENST00000477976.5	0.508	novel_not_in_catalog	not_rescued	ML_probability	long_read_transcript	PB.24.52
PB.24.4	0	PB.24.37	0.978	novel_not_in_catalog	not_rescued	ML_probability	long_read_transcript	PB.24.52
PB.24.4	256	ENST00000327044.7	0.776	novel_not_in_catalog	not_rescued	ML_probability	long_read_transcript	PB.24.52
PB.24.4	256	PB.24.52	0.988	novel_not_in_catalog	not_rescued	long_read_transcript	long_read_transcript	PB.24.52
PB.24.4	256	ENST00000477976.5	0.508	novel_not_in_catalog	not_rescued	ML_probability	long_read_transcript	PB.24.52
PB.24.4	256	PB.24.17	0.75	novel_not_in_catalog	not_rescued	long_read_transcript	long_read_transcript	PB.24.52
PB.24.4	256	PB.24.45	0.84	novel_not_in_catalog	not_rescued	long_read_transcript	long_read_transcript	PB.24.52
PB.24.5	0	PB.24.37	0.978	novel_not_in_catalog	not_rescued	ML_probability	long_read_transcript	PB.24.52
PB.24.5	256	ENST00000327044.7	0.776	novel_not_in_catalog	not_rescued	ML_probability	long_read_transcript	PB.24.52
PB.24.5	256	PB.24.52	0.988	novel_not_in_catalog	not_rescued	long_read_transcript	long_read_transcript	PB.24.52
PB.24.5	256	PB.24.17	0.75	novel_not_in_catalog	not_rescued	long_read_transcript	long_read_transcript	PB.24.52
PB.24.5	256	ENST00000477976.5	0.508	novel_not_in_catalog	not_rescued	ML_probability	long_read_transcript	PB.24.52
PB.24.5	256	PB.24.45	0.84	novel_not_in_catalog	not_rescued	long_read_transcript	long_read_transcript	PB.24.52
PB.24.6	0	PB.24.37	0.978	novel_in_catalog	not_rescued	ML_probability	long_read_transcript	PB.24.52
PB.24.6	256	ENST00000327044.7	0.776	novel_in_catalog	not_rescued	ML_probability	long_read_transcript	PB.24.52
PB.24.6	256	PB.24.52	0.988	novel_in_catalog	not_rescued	long_read_transcript	long_read_transcript	PB.24.52
PB.24.6	256	PB.24.17	0.75	novel_in_catalog	not_rescued	long_read_transcript	long_read_transcript	PB.24.52
PB.24.6	256	ENST00000477976.5	0.508	novel_in_catalog	not_rescued	ML_probability	long_read_transcript	PB.24.52
PB.24.6	256	PB.24.45	0.84	novel_in_catalog	not_rescued	long_read_transcript	long_read_transcript	PB.24.52
PB.24.9	0	ENST00000327044.7	0.776	novel_not_in_catalog	not_rescued	ML_probability	long_read_transcript	PB.24.52
PB.24.9	256	PB.24.52	0.988	novel_not_in_catalog	not_rescued	long_read_transcript	long_read_transcript	PB.24.52
PB.24.9	256	PB.24.17	0.75	novel_not_in_catalog	not_rescued	long_read_transcript	long_read_transcript	PB.24.52
PB.24.9	256	PB.24.37	0.978	novel_not_in_catalog	not_rescued	ML_probability	long_read_transcript	PB.24.52
PB.24.9	256	PB.24.45	0.84	novel_not_in_catalog	not_rescued	long_read_transcript	long_read_transcript	PB.24.52
PB.24.9	256	ENST00000477976.5	0.508	novel_not_in_catalog	not_rescued	ML_probability	long_read_transcript	PB.24.52
PB.24.1	0	PB.24.37	0.978	novel_not_in_catalog	not_rescued	ML_probability	long_read_transcript	PB.24.52
PB.24.1	256	ENST00000327044.7	0.776	novel_not_in_catalog	not_rescued	ML_probability	long_read_transcript	PB.24.52
PB.24.1	256	PB.24.52	0.988	novel_not_in_catalog	not_rescued	long_read_transcript	long_read_transcript	PB.24.52
PB.24.1	256	PB.24.17	0.75	novel_not_in_catalog	not_rescued	long_read_transcript	long_read_transcript	PB.24.52
PB.24.1	256	PB.24.45	0.84	novel_not_in_catalog	not_rescued	long_read_transcript	long_read_transcript	PB.24.52
PB.24.1	256	ENST00000477976.5	0.508	novel_not_in_catalog	not_rescued	ML_probability	long_read_transcript	PB.24.52
PB.24.20	0	PB.24.37	0.978	novel_not_in_catalog	not_rescued	ML_probability	long_read_transcript	PB.24.52
PB.24.20	256	ENST00000327044.7	0.776	novel_not_in_catalog	not_rescued	ML_probability	long_read_transcript	PB.24.52
PB.24.20	256	PB.24.52	0.988	novel_not_in_catalog	not_rescued	long_read_transcript	long_read_transcript	PB.24.52
PB.24.20	256	PB.24.45	0.84	novel_not_in_catalog	not_rescued	long_read_transcript	long_read_transcript	PB.24.52
PB.24.20	256	ENST00000477976.5	0.508	novel_not_in_catalog	not_rescued	ML_probability	long_read_transcript	PB.24.52
PB.24.21	0	PB.24.37	0.978	novel_in_catalog	not_rescued	ML_probability	long_read_transcript	PB.24.52
PB.24.21	256	ENST00000327044.7	0.776	novel_in_catalog	not_rescued	ML_probability	long_read_transcript	PB.24.52
PB.24.21	256	PB.24.52	0.988	novel_in_catalog	not_rescued	long_read_transcript	long_read_transcript	PB.24.52
PB.24.21	256	PB.24.17	0.75	novel_in_catalog	not_rescued	long_read_transcript	long_read_transcript	PB.24.52
PB.24.21	256	ENST00000477976.5	0.508	novel_in_catalog	not_rescued	ML_probability	long_read_transcript	PB.24.52
PB.24.21	256	PB.24.45	0.84	novel_in_catalog	not_rescued	long_read_transcript	long_read_transcript	PB.24.52
PB.24.23	0	PB.24.17	0.75	novel_in_catalog	not_rescued	long_read_transcript	long_read_transcript	PB.24.52
PB.24.23	256	ENST00000477976.5	0.508	novel_in_catalog	not_rescued	ML_probability	long_read_transcript	PB.24.52
PB.24.23	256	ENST00000327044.7	0.776	novel_in_catalog	not_rescued	ML_probability	long_read_transcript	PB.24.52
PB.24.23	256	PB.24.52	0.988	novel_in_catalog	not_rescued	long_read_transcript	long_read_transcript	PB.24.52
PB.24.23	256	PB.24.37	0.978	novel_in_catalog	not_rescued	ML_probability	long_read_transcript	PB.24.52
PB.24.23	256	PB.24.45	0.84	novel_in_catalog	not_rescued	long_read_transcript	long_read_transcript	PB.24.52
PB.24.24	0	PB.24.37	0.978	novel_not_in_catalog	not_rescued	ML_probability	long_read_transcript	PB.24.52
PB.24.24	256	ENST00000327044.7	0.776	novel_not_in_catalog	not_rescued	ML_probability	long_read_transcript	PB.24.52
PB.24.24	256	PB.24.52	0.988	novel_not_in_catalog	not_rescued	long_read_transcript	long_read_transcript	PB.24.52
PB.24.24	256	PB.24.17	0.75	novel_not_in_catalog	not_rescued	long_read_transcript	long_read_transcript	PB.24.52
PB.24.24	256	PB.24.45	0.84	novel_not_in_catalog	not_rescued	long_read_transcript	long_read_transcript	PB.24.52
PB.24.24	256	ENST00000477976.5	0.508	novel_not_in_catalog	not_rescued	ML_probability	long_read_transcript	PB.24.52
PB.24.28	0	PB.24.17	0.75	novel_not_in_catalog	not_rescued	long_read_transcript	long_read_transcript	PB.24.52
PB.24.28	256	ENST00000327044.7	0.776	novel_not_in_catalog	not_rescued	ML_probability	long_read_transcript	PB.24.52
PB.24.28	256	PB.24.52	0.988	novel_not_in_catalog	not_rescued	long_read_transcript	long_read_transcript	PB.24.52
PB.24.28	256	PB.24.37	0.978	novel_not_in_catalog	not_rescued	ML_probability	long_read_transcript	PB.24.52
PB.24.28	256	ENST00000477976.5	0.508	novel_not_in_catalog	not_rescued	ML_probability	long_read_transcript	PB.24.52
PB.24.28	256	PB.24.45	0.84	novel_not_in_catalog	not_rescued	long_read_transcript	long_read_transcript	PB.24.52
PB.24.27	0	PB.24.37	0.978	novel_not_in_catalog	not_rescued	ML_probability	long_read_transcript	PB.24.52
PB.24.27	256	PB.24.17	0.75	novel_not_in_catalog	not_rescued	long_read_transcript	long_read_transcript	PB.24.52
PB.24.27	256	ENST00000327044.7	0.776	novel_not_in_catalog	not_rescued	ML_probability	long_read_transcript	PB.24.52
PB.24.27	256	PB.24.52	0.988	novel_not_in_catalog	not_rescued	long_read_transcript	long_read_transcript	PB.24.52
PB.24.27	256	ENST00000477976.5	0.508	novel_not_in_catalog	not_rescued	ML_probability	long_read_transcript	PB.24.52
PB.24.27	256	PB.24.45	0.84	novel_not_in_catalog	not_rescued	long_read_transcript	long_read_transcript	PB.24.52
PB.24.29	0	ENST00000327044.7	0.776	novel_not_in_catalog	not_rescued	ML_probability	long_read_transcript	PB.24.52
PB.24.29	256	PB.24.52	0.988	novel_not_in_catalog	not_rescued	long_read_transcript	long_read_transcript	PB.24.52
PB.24.29	256	PB.24.37	0.978	novel_not_in_catalog	not_rescued	ML_probability	long_read_transcript	PB.24.52
PB.24.29	256	PB.24.17	0.75	novel_not_in_catalog	not_rescued	long_read_transcript	long_read_transcript	PB.24.52
PB.24.29	256	PB.24.45	0.84	novel_not_in_catalog	not_rescued	long_read_transcript	long_read_transcript	PB.24.52
PB.24.29	256	ENST00000477976.5	0.508	novel_not_in_catalog	not_rescued	ML_probability	long_read_transcript	PB.24.52
PB.24.43	0	PB.24.37	0.978	incomplete-splice_match	not_rescued	ML_probability	long_read_transcript	PB.24.52
PB.24.43	256	ENST00000477976.5	0.508	incomplete-splice_match	not_rescued	ML_probability	long_read_transcript	PB.24.52
PB.24.43	256	PB.24.17	0.75	incomplete-splice_match	not_rescued	long_read_transcript	long_read_transcript	PB.24.52
PB.24.43	256	PB.24.45	0.84	incomplete-splice_match	not_rescued	long_read_transcript	long_read_transcript	PB.24.52
PB.24.43	256	ENST00000327044.7	0.776	incomplete-splice_match	not_rescued	ML_probability	long_read_transcript	PB.24.52
PB.24.43	256	PB.24.52	0.988	incomplete-splice_match	not_rescued	long_read_transcript	long_read_transcript	PB.24.52
PB.24.41	0	PB.24.37	0.978	novel_in_catalog	not_rescued	ML_probability	long_read_transcript	PB.24.52
PB.24.41	256	ENST00000327044.7	0.776	novel_in_catalog	not_rescued	ML_probability	long_read_transcript	PB.24.52
PB.24.41	256	PB.24.45	0.84	novel_in_catalog	not_rescued	long_read_transcript	long_read_transcript	PB.24.52
PB.24.41	256	PB.24.52	0.988	novel_in_catalog	not_rescued	long_read_transcript	long_read_transcript	PB.24.52
PB.24.41	256	ENST00000477976.5	0.508	novel_in_catalog	not_rescued	ML_probability	long_read_transcript	PB.24.52
PB.24.41	256	PB.24.17	0.75	novel_in_catalog	not_rescued	long_read_transcript	long_read_transcript	PB.24.52
PB.24.35	0	PB.24.17	0.75	novel_in_catalog	not_rescued	long_read_transcript	long_read_transcript	PB.24.52
PB.24.35	256	ENST00000477976.5	0.508	novel_in_catalog	not_rescued	ML_probability	long_read_transcript	PB.24.52
PB.24.35	256	PB.24.37	0.978	novel_in_catalog	not_rescued	ML_probability	long_read_transcript	PB.24.52
PB.24.35	256	ENST00000327044.7	0.776	novel_in_catalog	not_rescued	ML_probability	long_read_transcript	PB.24.52
PB.24.35	256	PB.24.52	0.988	novel_in_catalog	not_rescued	long_read_transcript	long_read_transcript	PB.24.52
PB.24.35	256	PB.24.45	0.84	novel_in_catalog	not_rescued	long_read_transcript	long_read_transcript	PB.24.52
PB.24.36	0	PB.24.37	0.978	novel_in_catalog	not_rescued	ML_probability	long_read_transcript	PB.24.52
PB.24.36	256	ENST00000327044.7	0.776	novel_in_catalog	not_rescued	ML_probability	long_read_transcript	PB.24.52
PB.24.36	256	PB.24.52	0.988	novel_in_catalog	not_rescued	long_read_transcript	long_read_transcript	PB.24.52
PB.24.36	256	PB.24.17	0.75	novel_in_catalog	not_rescued	long_read_transcript	long_read_transcript	PB.24.52
PB.24.36	256	PB.24.45	0.84	novel_in_catalog	not_rescued	long_read_transcript	long_read_transcript	PB.24.52
PB.24.36	256	ENST00000477976.5	0.508	novel_in_catalog	not_rescued	ML_probability	long_read_transcript	PB.24.52
PB.24.38	0	ENST00000327044.7	0.776	novel_not_in_catalog	not_rescued	ML_probability	long_read_transcript	PB.24.52
PB.24.38	256	PB.24.52	0.988	novel_not_in_catalog	not_rescued	long_read_transcript	long_read_transcript	PB.24.52
PB.24.38	256	PB.24.37	0.978	novel_not_in_catalog	not_rescued	ML_probability	long_read_transcript	PB.24.52
PB.24.38	256	PB.24.17	0.75	novel_not_in_catalog	not_rescued	long_read_transcript	long_read_transcript	PB.24.52
PB.24.38	256	PB.24.45	0.84	novel_not_in_catalog	not_rescued	long_read_transcript	long_read_transcript	PB.24.52
PB.24.38	256	ENST00000477976.5	0.508	novel_not_in_catalog	not_rescued	ML_probability	long_read_transcript	PB.24.52
PB.24.39	0	ENST00000327044.7	0.776	novel_in_catalog	not_rescued	ML_probability	long_read_transcript	PB.24.52
PB.24.39	256	PB.24.52	0.988	novel_in_catalog	not_rescued	long_read_transcript	long_read_transcript	PB.24.52
PB.24.39	256	PB.24.37	0.978	novel_in_catalog	not_rescued	ML_probability	long_read_transcript	PB.24.52
PB.24.39	256	PB.24.17	0.75	novel_in_catalog	not_rescued	long_read_transcript	long_read_transcript	PB.24.52
PB.24.39	256	PB.24.45	0.84	novel_in_catalog	not_rescued	long_read_transcript	long_read_transcript	PB.24.52
PB.24.39	256	ENST00000477976.5	0.508	novel_in_catalog	not_rescued	ML_probability	long_read_transcript	PB.24.52
PB.24.49	0	ENST00000327044.7	0.776	novel_not_in_catalog	not_rescued	ML_probability	long_read_transcript	PB.24.52
PB.24.49	256	PB.24.45	0.84	novel_not_in_catalog	not_rescued	long_read_transcript	long_read_transcript	PB.24.52
PB.24.49	256	PB.24.52	0.988	novel_not_in_catalog	not_rescued	long_read_transcript	long_read_transcript	PB.24.52
PB.24.49	256	PB.24.37	0.978	novel_not_in_catalog	not_rescued	ML_probability	long_read_transcript	PB.24.52
PB.24.49	256	PB.24.17	0.75	novel_not_in_catalog	not_rescued	long_read_transcript	long_read_transcript	PB.24.52
PB.24.49	256	ENST00000477976.5	0.508	novel_not_in_catalog	not_rescued	ML_probability	long_read_transcript	PB.24.52
PB.24.48	0	PB.24.37	0.978	novel_in_catalog	not_rescued	ML_probability	long_read_transcript	PB.24.52
PB.24.48	256	ENST00000477976.5	0.508	novel_in_catalog	not_rescued	ML_probability	long_read_transcript	PB.24.52
PB.24.48	256	PB.24.45	0.84	novel_in_catalog	not_rescued	long_read_transcript	long_read_transcript	PB.24.52
PB.24.48	256	ENST00000327044.7	0.776	novel_in_catalog	not_rescued	ML_probability	long_read_transcript	PB.24.52
PB.24.48	256	PB.24.52	0.988	novel_in_catalog	not_rescued	long_read_transcript	long_read_transcript	PB.24.52
PB.24.48	256	PB.24.17	0.75	novel_in_catalog	not_rescued	long_read_transcript	long_read_transcript	PB.24.52
PB.24.46	0	PB.24.37	0.978	novel_not_in_catalog	not_rescued	ML_probability	long_read_transcript	PB.24.52
PB.24.46	256	ENST00000327044.7	0.776	novel_not_in_catalog	not_rescued	ML_probability	long_read_transcript	PB.24.52
PB.24.46	256	PB.24.52	0.988	novel_not_in_catalog	not_rescued	long_read_transcript	long_read_transcript	PB.24.52
PB.24.46	256	PB.24.17	0.75	novel_not_in_catalog	not_rescued	long_read_transcript	long_read_transcript	PB.24.52
PB.24.46	256	ENST00000477976.5	0.508	novel_not_in_catalog	not_rescued	ML_probability	long_read_transcript	PB.24.52
PB.24.46	256	PB.24.45	0.84	novel_not_in_catalog	not_rescued	long_read_transcript	long_read_transcript	PB.24.52
PB.24.47	0	PB.24.37	0.978	novel_in_catalog	not_rescued	ML_probability	long_read_transcript	PB.24.52
PB.24.47	256	ENST00000327044.7	0.776	novel_in_catalog	not_rescued	ML_probability	long_read_transcript	PB.24.52
PB.24.47	256	PB.24.52	0.988	novel_in_catalog	not_rescued	long_read_transcript	long_read_transcript	PB.24.52
PB.24.47	256	PB.24.17	0.75	novel_in_catalog	not_rescued	long_read_transcript	long_read_transcript	PB.24.52
PB.24.47	256	ENST00000477976.5	0.508	novel_in_catalog	not_rescued	ML_probability	long_read_transcript	PB.24.52
PB.24.47	256	PB.24.45	0.84	novel_in_catalog	not_rescued	long_read_transcript	long_read_transcript	PB.24.52
PB.24.51	0	PB.24.37	0.978	novel_in_catalog	not_rescued	ML_probability	long_read_transcript	PB.24.52
PB.24.51	256	ENST00000327044.7	0.776	novel_in_catalog	not_rescued	ML_probability	long_read_transcript	PB.24.52
PB.24.51	256	PB.24.52	0.988	novel_in_catalog	not_rescued	long_read_transcript	long_read_transcript	PB.24.52
PB.24.51	256	PB.24.17	0.75	novel_in_catalog	not_rescued	long_read_transcript	long_read_transcript	PB.24.52
PB.24.51	256	ENST00000477976.5	0.508	novel_in_catalog	not_rescued	ML_probability	long_read_transcript	PB.24.52
PB.24.51	256	PB.24.45	0.84	novel_in_catalog	not_rescued	long_read_transcript	long_read_transcript	PB.24.52
PB.24.51	2064	PB.23.25	0.842	novel_in_catalog	not_rescued	ML_probability	long_read_transcript	PB.24.52
PB.24.56	0	PB.24.37	0.978	incomplete-splice_match	not_rescued	ML_probability	long_read_transcript	PB.24.52
PB.24.56	256	ENST00000477976.5	0.508	incomplete-splice_match	not_rescued	ML_probability	long_read_transcript	PB.24.52
PB.24.56	256	PB.24.52	0.988	incomplete-splice_match	not_rescued	long_read_transcript	long_read_transcript	PB.24.52
PB.24.56	256	PB.24.45	0.84	incomplete-splice_match	not_rescued	long_read_transcript	long_read_transcript	PB.24.52
PB.24.56	256	ENST00000327044.7	0.776	incomplete-splice_match	not_rescued	ML_probability	long_read_transcript	PB.24.52
PB.24.56	256	PB.24.17	0.75	incomplete-splice_match	not_rescued	long_read_transcript	long_read_transcript	PB.24.52
PB.24.55	0	PB.24.37	0.978	incomplete-splice_match	not_rescued	ML_probability	long_read_transcript	PB.24.52
PB.24.55	256	ENST00000477976.5	0.508	incomplete-splice_match	not_rescued	ML_probability	long_read_transcript	PB.24.52
PB.24.55	256	PB.24.17	0.75	incomplete-splice_match	not_rescued	long_read_transcript	long_read_transcript	PB.24.52
PB.24.55	256	PB.24.45	0.84	incomplete-splice_match	not_rescued	long_read_transcript	long_read_transcript	PB.24.52
PB.24.55	256	ENST00000327044.7	0.776	incomplete-splice_match	not_rescued	ML_probability	long_read_transcript	PB.24.52
PB.24.55	256	PB.24.52	0.988	incomplete-splice_match	not_rescued	long_read_transcript	long_read_transcript	PB.24.52
PB.24.54	0	PB.24.37	0.978	novel_in_catalog	not_rescued	ML_probability	long_read_transcript	PB.24.52
PB.24.54	256	PB.24.52	0.988	novel_in_catalog	not_rescued	long_read_transcript	long_read_transcript	PB.24.52
PB.24.54	256	PB.24.45	0.84	novel_in_catalog	not_rescued	long_read_transcript	long_read_transcript	PB.24.52
PB.24.54	256	ENST00000327044.7	0.776	novel_in_catalog	not_rescued	ML_probability	long_read_transcript	PB.24.52
PB.24.54	256	ENST00000477976.5	0.508	novel_in_catalog	not_rescued	ML_probability	long_read_transcript	PB.24.52
PB.24.54	256	PB.24.17	0.75	novel_in_catalog	not_rescued	long_read_transcript	long_read_transcript	PB.24.52
PB.24.57	0	PB.24.45	0.84	novel_in_catalog	not_rescued	long_read_transcript	long_read_transcript	PB.24.45
PB.24.57	256	ENST00000477976.5	0.508	novel_in_catalog	not_rescued	ML_probability	long_read_transcript	PB.24.45
PB.24.58	0	ENST00000327044.7	0.776	novel_in_catalog	not_rescued	ML_probability	long_read_transcript	PB.24.52
PB.24.58	256	PB.24.52	0.988	novel_in_catalog	not_rescued	long_read_transcript	long_read_transcript	PB.24.52
PB.24.58	256	PB.24.37	0.978	novel_in_catalog	not_rescued	ML_probability	long_read_transcript	PB.24.52
PB.24.58	256	PB.24.45	0.84	novel_in_catalog	not_rescued	long_read_transcript	long_read_transcript	PB.24.52
PB.24.58	256	ENST00000477976.5	0.508	novel_in_catalog	not_rescued	ML_probability	long_read_transcript	PB.24.52
PB.23.1	0	PB.23.33	0.848	novel_in_catalog	not_rescued	long_read_transcript	long_read_transcript	PB.23.33
PB.23.1	256	PB.23.25	0.842	novel_in_catalog	not_rescued	ML_probability	long_read_transcript	PB.23.33
PB.23.2	0	PB.23.25	0.842	novel_in_catalog	not_rescued	ML_probability	long_read_transcript	PB.23.23
PB.23.2	256	ENST00000338591.8	0.48	novel_in_catalog	not_rescued	ML_probability	long_read_transcript	PB.23.23
PB.23.2	256	PB.23.33	0.848	novel_in_catalog	not_rescued	long_read_transcript	long_read_transcript	PB.23.23
PB.23.2	256	PB.23.23	0.854	novel_in_catalog	not_rescued	long_read_transcript	long_read_transcript	PB.23.23
PB.23.4	0	PB.23.33	0.848	novel_in_catalog	not_rescued	long_read_transcript	long_read_transcript	PB.23.33
PB.23.4	256	ENST00000338591.8	0.48	novel_in_catalog	not_rescued	ML_probability	long_read_transcript	PB.23.33
PB.23.4	256	PB.23.25	0.842	novel_in_catalog	not_rescued	ML_probability	long_read_transcript	PB.23.33
PB.23.3	0	PB.23.25	0.842	novel_in_catalog	not_rescued	ML_probability	long_read_transcript	PB.23.33
PB.23.3	256	PB.23.33	0.848	novel_in_catalog	not_rescued	long_read_transcript	long_read_transcript	PB.23.33
PB.23.5	0	PB.23.25	0.842	novel_in_catalog	not_rescued	ML_probability	long_read_transcript	PB.23.33
PB.23.5	256	PB.23.33	0.848	novel_in_catalog	not_rescued	long_read_transcript	long_read_transcript	PB.23.33
PB.23.7	0	PB.23.25	0.842	novel_in_catalog	not_rescued	ML_probability	long_read_transcript	PB.23.23
PB.23.7	256	PB.23.33	0.848	novel_in_catalog	not_rescued	long_read_transcript	long_read_transcript	PB.23.23
PB.23.7	256	ENST00000338591.8	0.48	novel_in_catalog	not_rescued	ML_probability	long_read_transcript	PB.23.23
PB.23.7	256	PB.23.23	0.854	novel_in_catalog	not_rescued	long_read_transcript	long_read_transcript	PB.23.23
PB.23.8	0	ENST00000338591.8	0.48	novel_not_in_catalog	not_rescued	ML_probability	long_read_transcript	PB.23.32
PB.23.8	256	PB.23.25	0.842	novel_not_in_catalog	not_rescued	ML_probability	long_read_transcript	PB.23.32
PB.23.8	256	PB.23.33	0.848	novel_not_in_catalog	not_rescued	long_read_transcript	long_read_transcript	PB.23.32
PB.23.8	256	PB.23.23	0.854	novel_not_in_catalog	not_rescued	long_read_transcript	long_read_transcript	PB.23.32
PB.23.8	256	PB.23.32	0.958	novel_not_in_catalog	not_rescued	long_read_transcript	long_read_transcript	PB.23.32
PB.23.9	0	PB.23.33	0.848	novel_not_in_catalog	not_rescued	long_read_transcript	long_read_transcript	PB.23.33
PB.23.6	0	PB.23.33	0.848	novel_in_catalog	not_rescued	long_read_transcript	long_read_transcript	PB.23.32
PB.23.6	256	ENST00000338591.8	0.48	novel_in_catalog	not_rescued	ML_probability	long_read_transcript	PB.23.32
PB.23.6	256	PB.23.25	0.842	novel_in_catalog	not_rescued	ML_probability	long_read_transcript	PB.23.32
PB.23.6	256	PB.23.32	0.958	novel_in_catalog	not_rescued	long_read_transcript	long_read_transcript	PB.23.32
PB.23.10	0	PB.23.25	0.842	novel_in_catalog	not_rescued	ML_probability	long_read_transcript	PB.23.33
PB.23.10	256	PB.23.33	0.848	novel_in_catalog	not_rescued	long_read_transcript	long_read_transcript	PB.23.33
PB.23.11	0	PB.23.33	0.848	novel_in_catalog	not_rescued	long_read_transcript	long_read_transcript	PB.23.23
PB.23.11	256	PB.23.23	0.854	novel_in_catalog	not_rescued	long_read_transcript	long_read_transcript	PB.23.23
PB.23.11	256	PB.23.25	0.842	novel_in_catalog	not_rescued	ML_probability	long_read_transcript	PB.23.23
PB.23.16	0	PB.23.23	0.854	novel_not_in_catalog	not_rescued	long_read_transcript	long_read_transcript	PB.23.32
PB.23.16	256	PB.23.32	0.958	novel_not_in_catalog	not_rescued	long_read_transcript	long_read_transcript	PB.23.32
PB.23.16	256	PB.23.25	0.842	novel_not_in_catalog	not_rescued	ML_probability	long_read_transcript	PB.23.32
PB.23.16	256	PB.23.33	0.848	novel_not_in_catalog	not_rescued	long_read_transcript	long_read_transcript	PB.23.32
PB.23.16	256	ENST00000338591.8	0.48	novel_not_in_catalog	not_rescued	ML_probability	long_read_transcript	PB.23.32
PB.23.15	0	PB.23.25	0.842	novel_not_in_catalog	not_rescued	ML_probability	long_read_transcript	PB.23.32
PB.23.15	256	PB.23.33	0.848	novel_not_in_catalog	not_rescued	long_read_transcript	long_read_transcript	PB.23.32
PB.23.15	256	ENST00000338591.8	0.48	novel_not_in_catalog	not_rescued	ML_probability	long_read_transcript	PB.23.32
PB.23.15	256	PB.23.23	0.854	novel_not_in_catalog	not_rescued	long_read_transcript	long_read_transcript	PB.23.32
PB.23.15	256	PB.23.32	0.958	novel_not_in_catalog	not_rescued	long_read_transcript	long_read_transcript	PB.23.32
PB.23.17	0	PB.23.33	0.848	novel_in_catalog	not_rescued	long_read_transcript	long_read_transcript	PB.23.33
PB.23.17	256	PB.23.25	0.842	novel_in_catalog	not_rescued	ML_probability	long_read_transcript	PB.23.33
PB.23.12	0	PB.23.25	0.842	novel_in_catalog	not_rescued	ML_probability	long_read_transcript	PB.23.33
PB.23.12	256	PB.23.33	0.848	novel_in_catalog	not_rescued	long_read_transcript	long_read_transcript	PB.23.33
PB.23.13	0	PB.23.33	0.848	novel_not_in_catalog	not_rescued	long_read_transcript	long_read_transcript	PB.23.32
PB.23.13	256	ENST00000338591.8	0.48	novel_not_in_catalog	not_rescued	ML_probability	long_read_transcript	PB.23.32
PB.23.13	256	PB.23.25	0.842	novel_not_in_catalog	not_rescued	ML_probability	long_read_transcript	PB.23.32
PB.23.13	256	PB.23.23	0.854	novel_not_in_catalog	not_rescued	long_read_transcript	long_read_transcript	PB.23.32
PB.23.13	256	PB.23.32	0.958	novel_not_in_catalog	not_rescued	long_read_transcript	long_read_transcript	PB.23.32
PB.23.14	0	PB.23.23	0.854	novel_in_catalog	not_rescued	long_read_transcript	long_read_transcript	PB.23.32
PB.23.14	256	PB.23.25	0.842	novel_in_catalog	not_rescued	ML_probability	long_read_transcript	PB.23.32
PB.23.14	256	PB.23.32	0.958	novel_in_catalog	not_rescued	long_read_transcript	long_read_transcript	PB.23.32
PB.23.14	256	PB.23.33	0.848	novel_in_catalog	not_rescued	long_read_transcript	long_read_transcript	PB.23.32
PB.23.14	256	ENST00000338591.8	0.48	novel_in_catalog	not_rescued	ML_probability	long_read_transcript	PB.23.32
PB.23.18	0	PB.23.33	0.848	novel_in_catalog	not_rescued	long_read_transcript	long_read_transcript	PB.23.33
PB.23.18	256	PB.23.25	0.842	novel_in_catalog	not_rescued	ML_probability	long_read_transcript	PB.23.33
PB.23.19	0	PB.23.33	0.848	novel_in_catalog	not_rescued	long_read_transcript	long_read_transcript	PB.23.33
PB.23.19	256	PB.23.25	0.842	novel_in_catalog	not_rescued	ML_probability	long_read_transcript	PB.23.33
PB.23.20	0	PB.23.33	0.848	novel_in_catalog	not_rescued	long_read_transcript	long_read_transcript	PB.23.23
PB.23.20	256	PB.23.25	0.842	novel_in_catalog	not_rescued	ML_probability	long_read_transcript	PB.23.23
PB.23.20	256	PB.23.23	0.854	novel_in_catalog	not_rescued	long_read_transcript	long_read_transcript	PB.23.23
PB.23.22	0	PB.23.33	0.848	novel_not_in_catalog	not_rescued	long_read_transcript	long_read_transcript	PB.23.33
PB.23.22	256	PB.23.25	0.842	novel_not_in_catalog	not_rescued	ML_probability	long_read_transcript	PB.23.33
PB.23.22	256	ENST00000338591.8	0.48	novel_not_in_catalog	not_rescued	ML_probability	long_read_transcript	PB.23.33
PB.23.24	0	PB.23.32	0.958	novel_in_catalog	not_rescued	long_read_transcript	long_read_transcript	PB.23.32
PB.23.24	256	PB.23.23	0.854	novel_in_catalog	not_rescued	long_read_transcript	long_read_transcript	PB.23.32
PB.23.24	256	ENST00000338591.8	0.48	novel_in_catalog	not_rescued	ML_probability	long_read_transcript	PB.23.32
PB.23.24	256	PB.23.25	0.842	novel_in_catalog	not_rescued	ML_probability	long_read_transcript	PB.23.32
PB.23.24	256	PB.23.33	0.848	novel_in_catalog	not_rescued	long_read_transcript	long_read_transcript	PB.23.32
PB.23.21	0	PB.23.25	0.842	novel_not_in_catalog	not_rescued	ML_probability	long_read_transcript	PB.23.33
PB.23.21	256	PB.23.33	0.848	novel_not_in_catalog	not_rescued	long_read_transcript	long_read_transcript	PB.23.33
PB.23.26	0	ENST00000338591.8	0.48	novel_not_in_catalog	not_rescued	ML_probability	long_read_transcript	PB.23.32
PB.23.26	256	PB.23.25	0.842	novel_not_in_catalog	not_rescued	ML_probability	long_read_transcript	PB.23.32
PB.23.26	256	PB.23.33	0.848	novel_not_in_catalog	not_rescued	long_read_transcript	long_read_transcript	PB.23.32
PB.23.26	256	PB.23.23	0.854	novel_not_in_catalog	not_rescued	long_read_transcript	long_read_transcript	PB.23.32
PB.23.26	256	PB.23.32	0.958	novel_not_in_catalog	not_rescued	long_read_transcript	long_read_transcript	PB.23.32
PB.23.29	0	ENST00000338591.8	0.48	novel_in_catalog	not_rescued	ML_probability	long_read_transcript	PB.23.32
PB.23.29	256	PB.23.25	0.842	novel_in_catalog	not_rescued	ML_probability	long_read_transcript	PB.23.32
PB.23.29	256	PB.23.33	0.848	novel_in_catalog	not_rescued	long_read_transcript	long_read_transcript	PB.23.32
PB.23.29	256	PB.23.32	0.958	novel_in_catalog	not_rescued	long_read_transcript	long_read_transcript	PB.23.32
PB.23.29	256	PB.23.23	0.854	novel_in_catalog	not_rescued	long_read_transcript	long_read_transcript	PB.23.32
PB.23.30	0	PB.23.23	0.854	novel_not_in_catalog	not_rescued	long_read_transcript	long_read_transcript	PB.23.32
PB.23.30	256	PB.23.32	0.958	novel_not_in_catalog	not_rescued	long_read_transcript	long_read_transcript	PB.23.32
PB.23.30	256	PB.23.25	0.842	novel_not_in_catalog	not_rescued	ML_probability	long_read_transcript	PB.23.32
PB.23.30	256	ENST00000338591.8	0.48	novel_not_in_catalog	not_rescued	ML_probability	long_read_transcript	PB.23.32
PB.23.30	256	PB.23.33	0.848	novel_not_in_catalog	not_rescued	long_read_transcript	long_read_transcript	PB.23.32
PB.23.31	0	PB.23.32	0.958	novel_not_in_catalog	not_rescued	long_read_transcript	long_read_transcript	PB.23.32
PB.23.31	256	PB.23.23	0.854	novel_not_in_catalog	not_rescued	long_read_transcript	long_read_transcript	PB.23.32
PB.23.31	256	ENST00000338591.8	0.48	novel_not_in_catalog	not_rescued	ML_probability	long_read_transcript	PB.23.32
PB.23.31	256	PB.23.25	0.842	novel_not_in_catalog	not_rescued	ML_probability	long_read_transcript	PB.23.32
PB.23.31	256	PB.23.33	0.848	novel_not_in_catalog	not_rescued	long_read_transcript	long_read_transcript	PB.23.32
PB.23.27	0	PB.23.23	0.854	novel_in_catalog	not_rescued	long_read_transcript	long_read_transcript	PB.23.32
PB.23.27	256	PB.23.25	0.842	novel_in_catalog	not_rescued	ML_probability	long_read_transcript	PB.23.32
PB.23.27	256	PB.23.33	0.848	novel_in_catalog	not_rescued	long_read_transcript	long_read_transcript	PB.23.32
PB.23.27	256	PB.23.32	0.958	novel_in_catalog	not_rescued	long_read_transcript	long_read_transcript	PB.23.32
PB.23.27	256	ENST00000338591.8	0.48	novel_in_catalog	not_rescued	ML_probability	long_read_transcript	PB.23.32
PB.23.28	0	ENST00000338591.8	0.48	novel_not_in_catalog	not_rescued	ML_probability	long_read_transcript	PB.23.32
PB.23.28	256	PB.23.25	0.842	novel_not_in_catalog	not_rescued	ML_probability	long_read_transcript	PB.23.32
PB.23.28	256	PB.23.33	0.848	novel_not_in_catalog	not_rescued	long_read_transcript	long_read_transcript	PB.23.32
PB.23.28	256	PB.23.23	0.854	novel_not_in_catalog	not_rescued	long_read_transcript	long_read_transcript	PB.23.32
PB.23.28	256	PB.23.32	0.958	novel_not_in_catalog	not_rescued	long_read_transcript	long_read_transcript	PB.23.32
PB.23.34	0	PB.23.25	0.842	novel_in_catalog	not_rescued	ML_probability	long_read_transcript	PB.23.33
PB.23.34	256	PB.23.33	0.848	novel_in_catalog	not_rescued	long_read_transcript	long_read_transcript	PB.23.33
PB.23.35	0	PB.23.33	0.848	novel_in_catalog	not_rescued	long_read_transcript	long_read_transcript	PB.23.33
PB.23.37	0	PB.23.25	0.842	novel_in_catalog	not_rescued	ML_probability	long_read_transcript	PB.23.33
PB.23.37	256	PB.23.33	0.848	novel_in_catalog	not_rescued	long_read_transcript	long_read_transcript	PB.23.33
PB.23.41	0	PB.23.33	0.848	novel_in_catalog	not_rescued	long_read_transcript	long_read_transcript	PB.23.33
PB.23.41	256	PB.23.25	0.842	novel_in_catalog	not_rescued	ML_probability	long_read_transcript	PB.23.33
PB.23.39	0	ENST00000338591.8	0.48	novel_in_catalog	not_rescued	ML_probability	long_read_transcript	PB.23.32
PB.23.39	256	PB.23.25	0.842	novel_in_catalog	not_rescued	ML_probability	long_read_transcript	PB.23.32
PB.23.39	256	PB.23.33	0.848	novel_in_catalog	not_rescued	long_read_transcript	long_read_transcript	PB.23.32
PB.23.39	256	PB.23.32	0.958	novel_in_catalog	not_rescued	long_read_transcript	long_read_transcript	PB.23.32
PB.23.39	256	PB.23.23	0.854	novel_in_catalog	not_rescued	long_read_transcript	long_read_transcript	PB.23.32
PB.23.36	0	PB.23.25	0.842	novel_in_catalog	not_rescued	ML_probability	long_read_transcript	PB.23.33
PB.23.36	256	PB.23.33	0.848	novel_in_catalog	not_rescued	long_read_transcript	long_read_transcript	PB.23.33
PB.23.40	0	PB.23.33	0.848	novel_in_catalog	not_rescued	long_read_transcript	long_read_transcript	PB.23.33
PB.23.40	256	PB.23.25	0.842	novel_in_catalog	not_rescued	ML_probability	long_read_transcript	PB.23.33
PB.23.42	0	PB.23.33	0.848	novel_in_catalog	not_rescued	long_read_transcript	long_read_transcript	PB.23.33
PB.23.42	256	ENST00000338591.8	0.48	novel_in_catalog	not_rescued	ML_probability	long_read_transcript	PB.23.33
PB.23.43	0	PB.23.33	0.848	novel_in_catalog	not_rescued	long_read_transcript	long_read_transcript	PB.23.32
PB.23.43	256	PB.23.32	0.958	novel_in_catalog	not_rescued	long_read_transcript	long_read_transcript	PB.23.32
PB.23.43	256	PB.23.23	0.854	novel_in_catalog	not_rescued	long_read_transcript	long_read_transcript	PB.23.32
PB.23.43	256	ENST00000338591.8	0.48	novel_in_catalog	not_rescued	ML_probability	long_read_transcript	PB.23.32
PB.23.44	0	PB.23.33	0.848	novel_in_catalog	not_rescued	long_read_transcript	long_read_transcript	PB.23.33
PB.23.45	0	PB.23.25	0.842	novel_not_in_catalog	not_rescued	ML_probability	long_read_transcript	PB.23.33
PB.23.45	256	PB.23.33	0.848	novel_not_in_catalog	not_rescued	long_read_transcript	long_read_transcript	PB.23.33
PB.23.46	0	PB.23.25	0.842	novel_not_in_catalog	not_rescued	ML_probability	long_read_transcript	PB.23.33
PB.23.46	256	PB.23.33	0.848	novel_not_in_catalog	not_rescued	long_read_transcript	long_read_transcript	PB.23.33
PB.23.46	256	ENST00000338591.8	0.48	novel_not_in_catalog	not_rescued	ML_probability	long_read_transcript	PB.23.33
PB.23.47	0	PB.23.25	0.842	novel_not_in_catalog	not_rescued	ML_probability	long_read_transcript	PB.23.33
PB.23.47	256	PB.23.33	0.848	novel_not_in_catalog	not_rescued	long_read_transcript	long_read_transcript	PB.23.33
PB.23.47	256	ENST00000338591.8	0.48	novel_not_in_catalog	not_rescued	ML_probability	long_read_transcript	PB.23.33
PB.23.49	0	PB.23.25	0.842	novel_in_catalog	not_rescued	ML_probability	long_read_transcript	PB.23.33
PB.23.49	256	PB.23.33	0.848	novel_in_catalog	not_rescued	long_read_transcript	long_read_transcript	PB.23.33
PB.23.49	256	ENST00000338591.8	0.48	novel_in_catalog	not_rescued	ML_probability	long_read_transcript	PB.23.33
PB.23.50	0	PB.23.33	0.848	novel_in_catalog	not_rescued	long_read_transcript	long_read_transcript	PB.23.33
PB.23.51	0	PB.23.23	0.854	novel_not_in_catalog	not_rescued	long_read_transcript	long_read_transcript	PB.23.32
PB.23.51	256	PB.23.25	0.842	novel_not_in_catalog	not_rescued	ML_probability	long_read_transcript	PB.23.32
PB.23.51	256	ENST00000338591.8	0.48	novel_not_in_catalog	not_rescued	ML_probability	long_read_transcript	PB.23.32
PB.23.51	256	PB.23.32	0.958	novel_not_in_catalog	not_rescued	long_read_transcript	long_read_transcript	PB.23.32
PB.23.51	256	PB.23.33	0.848	novel_not_in_catalog	not_rescued	long_read_transcript	long_read_transcript	PB.23.32
PB.23.52	0	PB.23.25	0.842	novel_in_catalog	not_rescued	ML_probability	long_read_transcript	PB.23.32
PB.23.52	256	ENST00000338591.8	0.48	novel_in_catalog	not_rescued	ML_probability	long_read_transcript	PB.23.32
PB.23.52	256	PB.23.23	0.854	novel_in_catalog	not_rescued	long_read_transcript	long_read_transcript	PB.23.32
PB.23.52	256	PB.23.32	0.958	novel_in_catalog	not_rescued	long_read_transcript	long_read_transcript	PB.23.32
PB.23.52	256	PB.23.33	0.848	novel_in_catalog	not_rescued	long_read_transcript	long_read_transcript	PB.23.32
PB.25.1	0	ENST00000379409.6	0.6	novel_in_catalog	not_rescued	ML_probability	unknown	unknown
PB.25.1	256	ENST00000379410.8	0.464	novel_in_catalog	not_rescued	ML_probability	unknown	unknown
PB.25.1	256	ENST00000379407.7	0.352	novel_in_catalog	not_rescued	ML_probability	unknown	unknown
PB.25.2	0	ENST00000379409.6	0.6	novel_in_catalog	not_rescued	ML_probability	unknown	unknown
PB.25.2	256	ENST00000379410.8	0.464	novel_in_catalog	not_rescued	ML_probability	unknown	unknown
PB.25.2	256	ENST00000379407.7	0.352	novel_in_catalog	not_rescued	ML_probability	unknown	unknown
PB.25.3	0	ENST00000379410.8	0.464	novel_in_catalog	not_rescued	ML_probability	unknown	unknown
PB.26.1	0	ENST00000481869.1	0.806	novel_in_catalog	not_rescued	ML_probability	long_read_transcript	PB.26.2
PB.26.1	256	PB.26.3	0.736	novel_in_catalog	not_rescued	ML_probability	long_read_transcript	PB.26.2
PB.26.1	256	ENST00000428771.6	0.76	novel_in_catalog	not_rescued	ML_probability	long_read_transcript	PB.26.2
PB.26.1	256	PB.26.2	0.858	novel_in_catalog	not_rescued	long_read_transcript	long_read_transcript	PB.26.2
PB.29.1	0	ENST00000624697.4	0.204	novel_in_catalog	not_rescued	ML_probability	long_read_transcript	PB.29.2
PB.29.1	256	ENST00000649529.1	0.9	novel_in_catalog	not_rescued	ML_probability	long_read_transcript	PB.29.2
PB.29.1	256	PB.29.2	0.982	novel_in_catalog	not_rescued	long_read_transcript	long_read_transcript	PB.29.2
PB.29.1	256	ENST00000624652.1	0.234	novel_in_catalog	not_rescued	ML_probability	long_read_transcript	PB.29.2
PB.30.2	0	ENST00000379370.7	0.784	incomplete-splice_match	not_rescued	ML_probability	long_read_transcript	PB.30.1
PB.30.2	256	ENST00000652369.1	0.336	incomplete-splice_match	not_rescued	ML_probability	long_read_transcript	PB.30.1
PB.30.2	256	PB.30.1	0.986	incomplete-splice_match	not_rescued	long_read_transcript	long_read_transcript	PB.30.1
PB.30.2	256	ENST00000620552.4	0.394	incomplete-splice_match	not_rescued	ML_probability	long_read_transcript	PB.30.1
PB.30.2	256	ENST00000651234.1	0.252	incomplete-splice_match	not_rescued	ML_probability	long_read_transcript	PB.30.1
PB.30.3	0	ENST00000379370.7	0.784	incomplete-splice_match	not_rescued	ML_probability	long_read_transcript	PB.30.1
PB.30.3	256	ENST00000652369.1	0.336	incomplete-splice_match	not_rescued	ML_probability	long_read_transcript	PB.30.1
PB.30.3	256	PB.30.1	0.986	incomplete-splice_match	not_rescued	long_read_transcript	long_read_transcript	PB.30.1
PB.30.3	256	ENST00000620552.4	0.394	incomplete-splice_match	not_rescued	ML_probability	long_read_transcript	PB.30.1
PB.30.3	256	ENST00000651234.1	0.252	incomplete-splice_match	not_rescued	ML_probability	long_read_transcript	PB.30.1
PB.30.5	0	ENST00000652369.1	0.336	novel_not_in_catalog	not_rescued	ML_probability	long_read_transcript	PB.30.1
PB.30.5	256	ENST00000379370.7	0.784	novel_not_in_catalog	not_rescued	ML_probability	long_read_transcript	PB.30.1
PB.30.5	256	PB.30.1	0.986	novel_not_in_catalog	not_rescued	long_read_transcript	long_read_transcript	PB.30.1
PB.30.5	256	ENST00000620552.4	0.394	novel_not_in_catalog	not_rescued	ML_probability	long_read_transcript	PB.30.1
PB.30.5	256	ENST00000651234.1	0.252	novel_not_in_catalog	not_rescued	ML_probability	long_read_transcript	PB.30.1
PB.30.6	0	ENST00000652369.1	0.336	novel_not_in_catalog	not_rescued	ML_probability	long_read_transcript	PB.30.1
PB.30.6	256	ENST00000379370.7	0.784	novel_not_in_catalog	not_rescued	ML_probability	long_read_transcript	PB.30.1
PB.30.6	256	PB.30.1	0.986	novel_not_in_catalog	not_rescued	long_read_transcript	long_read_transcript	PB.30.1
PB.30.6	256	ENST00000620552.4	0.394	novel_not_in_catalog	not_rescued	ML_probability	long_read_transcript	PB.30.1
PB.30.6	256	ENST00000651234.1	0.252	novel_not_in_catalog	not_rescued	ML_probability	long_read_transcript	PB.30.1
PB.30.7	0	PB.30.1	0.986	incomplete-splice_match	not_rescued	long_read_transcript	long_read_transcript	PB.30.1
PB.30.7	256	ENST00000652369.1	0.336	incomplete-splice_match	not_rescued	ML_probability	long_read_transcript	PB.30.1
PB.30.7	256	ENST00000379370.7	0.784	incomplete-splice_match	not_rescued	ML_probability	long_read_transcript	PB.30.1
PB.30.7	256	ENST00000620552.4	0.394	incomplete-splice_match	not_rescued	ML_probability	long_read_transcript	PB.30.1
PB.30.7	256	ENST00000651234.1	0.252	incomplete-splice_match	not_rescued	ML_probability	long_read_transcript	PB.30.1
PB.30.8	0	ENST00000652369.1	0.336	incomplete-splice_match	not_rescued	ML_probability	long_read_transcript	PB.30.1
PB.30.8	256	ENST00000379370.7	0.784	incomplete-splice_match	not_rescued	ML_probability	long_read_transcript	PB.30.1
PB.30.8	256	PB.30.1	0.986	incomplete-splice_match	not_rescued	long_read_transcript	long_read_transcript	PB.30.1
PB.30.8	256	ENST00000620552.4	0.394	incomplete-splice_match	not_rescued	ML_probability	long_read_transcript	PB.30.1
PB.30.8	256	ENST00000651234.1	0.252	incomplete-splice_match	not_rescued	ML_probability	long_read_transcript	PB.30.1
PB.30.9	0	ENST00000379370.7	0.784	novel_not_in_catalog	not_rescued	ML_probability	long_read_transcript	PB.30.1
PB.30.9	256	PB.30.1	0.986	novel_not_in_catalog	not_rescued	long_read_transcript	long_read_transcript	PB.30.1
PB.30.9	256	ENST00000652369.1	0.336	novel_not_in_catalog	not_rescued	ML_probability	long_read_transcript	PB.30.1
PB.30.9	256	ENST00000651234.1	0.252	novel_not_in_catalog	not_rescued	ML_probability	long_read_transcript	PB.30.1
PB.30.9	256	ENST00000620552.4	0.394	novel_not_in_catalog	not_rescued	ML_probability	long_read_transcript	PB.30.1
PB.30.10	0	ENST00000652369.1	0.336	novel_not_in_catalog	not_rescued	ML_probability	long_read_transcript	PB.30.1
PB.30.10	256	PB.30.1	0.986	novel_not_in_catalog	not_rescued	long_read_transcript	long_read_transcript	PB.30.1
PB.30.10	256	ENST00000379370.7	0.784	novel_not_in_catalog	not_rescued	ML_probability	long_read_transcript	PB.30.1
PB.30.10	256	ENST00000620552.4	0.394	novel_not_in_catalog	not_rescued	ML_probability	long_read_transcript	PB.30.1
PB.30.10	256	ENST00000651234.1	0.252	novel_not_in_catalog	not_rescued	ML_probability	long_read_transcript	PB.30.1
PB.30.11	0	PB.30.1	0.986	incomplete-splice_match	not_rescued	long_read_transcript	long_read_transcript	PB.30.1
PB.30.11	256	ENST00000652369.1	0.336	incomplete-splice_match	not_rescued	ML_probability	long_read_transcript	PB.30.1
PB.30.11	256	ENST00000379370.7	0.784	incomplete-splice_match	not_rescued	ML_probability	long_read_transcript	PB.30.1
PB.30.11	256	ENST00000651234.1	0.252	incomplete-splice_match	not_rescued	ML_probability	long_read_transcript	PB.30.1
PB.30.11	256	ENST00000620552.4	0.394	incomplete-splice_match	not_rescued	ML_probability	long_read_transcript	PB.30.1
PB.30.12	0	ENST00000652369.1	0.336	incomplete-splice_match	not_rescued	ML_probability	long_read_transcript	PB.30.1
PB.30.12	256	PB.30.1	0.986	incomplete-splice_match	not_rescued	long_read_transcript	long_read_transcript	PB.30.1
PB.30.12	256	ENST00000379370.7	0.784	incomplete-splice_match	not_rescued	ML_probability	long_read_transcript	PB.30.1
PB.30.12	256	ENST00000651234.1	0.252	incomplete-splice_match	not_rescued	ML_probability	long_read_transcript	PB.30.1
PB.30.12	256	ENST00000620552.4	0.394	incomplete-splice_match	not_rescued	ML_probability	long_read_transcript	PB.30.1
PB.30.13	0	PB.30.1	0.986	novel_not_in_catalog	not_rescued	long_read_transcript	long_read_transcript	PB.30.1
PB.30.13	256	ENST00000379370.7	0.784	novel_not_in_catalog	not_rescued	ML_probability	long_read_transcript	PB.30.1
PB.30.13	256	ENST00000652369.1	0.336	novel_not_in_catalog	not_rescued	ML_probability	long_read_transcript	PB.30.1
PB.30.13	256	ENST00000620552.4	0.394	novel_not_in_catalog	not_rescued	ML_probability	long_read_transcript	PB.30.1
PB.30.13	256	ENST00000651234.1	0.252	novel_not_in_catalog	not_rescued	ML_probability	long_read_transcript	PB.30.1
PB.30.14	0	ENST00000652369.1	0.336	novel_not_in_catalog	not_rescued	ML_probability	long_read_transcript	PB.30.1
PB.30.14	256	ENST00000379370.7	0.784	novel_not_in_catalog	not_rescued	ML_probability	long_read_transcript	PB.30.1
PB.30.14	256	PB.30.1	0.986	novel_not_in_catalog	not_rescued	long_read_transcript	long_read_transcript	PB.30.1
PB.30.14	256	ENST00000620552.4	0.394	novel_not_in_catalog	not_rescued	ML_probability	long_read_transcript	PB.30.1
PB.30.14	256	ENST00000651234.1	0.252	novel_not_in_catalog	not_rescued	ML_probability	long_read_transcript	PB.30.1
PB.30.15	0	ENST00000379370.7	0.784	incomplete-splice_match	not_rescued	ML_probability	long_read_transcript	PB.30.1
PB.30.15	256	PB.30.1	0.986	incomplete-splice_match	not_rescued	long_read_transcript	long_read_transcript	PB.30.1
PB.30.15	256	ENST00000652369.1	0.336	incomplete-splice_match	not_rescued	ML_probability	long_read_transcript	PB.30.1
PB.30.15	256	ENST00000651234.1	0.252	incomplete-splice_match	not_rescued	ML_probability	long_read_transcript	PB.30.1
PB.30.15	256	ENST00000620552.4	0.394	incomplete-splice_match	not_rescued	ML_probability	long_read_transcript	PB.30.1
PB.30.16	0	PB.30.1	0.986	incomplete-splice_match	not_rescued	long_read_transcript	long_read_transcript	PB.30.1
PB.30.16	256	ENST00000379370.7	0.784	incomplete-splice_match	not_rescued	ML_probability	long_read_transcript	PB.30.1
PB.30.16	256	ENST00000652369.1	0.336	incomplete-splice_match	not_rescued	ML_probability	long_read_transcript	PB.30.1
PB.30.16	256	ENST00000620552.4	0.394	incomplete-splice_match	not_rescued	ML_probability	long_read_transcript	PB.30.1
PB.30.16	256	ENST00000651234.1	0.252	incomplete-splice_match	not_rescued	ML_probability	long_read_transcript	PB.30.1
PB.30.17	0	ENST00000379370.7	0.784	novel_not_in_catalog	not_rescued	ML_probability	long_read_transcript	PB.30.1
PB.30.17	256	PB.30.1	0.986	novel_not_in_catalog	not_rescued	long_read_transcript	long_read_transcript	PB.30.1
PB.30.17	256	ENST00000652369.1	0.336	novel_not_in_catalog	not_rescued	ML_probability	long_read_transcript	PB.30.1
PB.30.17	256	ENST00000620552.4	0.394	novel_not_in_catalog	not_rescued	ML_probability	long_read_transcript	PB.30.1
PB.30.17	256	ENST00000651234.1	0.252	novel_not_in_catalog	not_rescued	ML_probability	long_read_transcript	PB.30.1
PB.30.18	0	ENST00000652369.1	0.336	incomplete-splice_match	not_rescued	ML_probability	long_read_transcript	PB.30.1
PB.30.18	256	ENST00000379370.7	0.784	incomplete-splice_match	not_rescued	ML_probability	long_read_transcript	PB.30.1
PB.30.18	256	PB.30.1	0.986	incomplete-splice_match	not_rescued	long_read_transcript	long_read_transcript	PB.30.1
PB.30.18	256	ENST00000651234.1	0.252	incomplete-splice_match	not_rescued	ML_probability	long_read_transcript	PB.30.1
PB.30.18	256	ENST00000620552.4	0.394	incomplete-splice_match	not_rescued	ML_probability	long_read_transcript	PB.30.1
PB.30.19	0	ENST00000652369.1	0.336	novel_not_in_catalog	not_rescued	ML_probability	long_read_transcript	PB.30.1
PB.30.19	256	ENST00000379370.7	0.784	novel_not_in_catalog	not_rescued	ML_probability	long_read_transcript	PB.30.1
PB.30.19	256	PB.30.1	0.986	novel_not_in_catalog	not_rescued	long_read_transcript	long_read_transcript	PB.30.1
PB.30.19	256	ENST00000620552.4	0.394	novel_not_in_catalog	not_rescued	ML_probability	long_read_transcript	PB.30.1
PB.30.19	256	ENST00000651234.1	0.252	novel_not_in_catalog	not_rescued	ML_probability	long_read_transcript	PB.30.1
PB.30.20	0	ENST00000652369.1	0.336	incomplete-splice_match	not_rescued	ML_probability	long_read_transcript	PB.30.1
PB.30.20	256	PB.30.1	0.986	incomplete-splice_match	not_rescued	long_read_transcript	long_read_transcript	PB.30.1
PB.30.20	256	ENST00000379370.7	0.784	incomplete-splice_match	not_rescued	ML_probability	long_read_transcript	PB.30.1
PB.30.20	256	ENST00000651234.1	0.252	incomplete-splice_match	not_rescued	ML_probability	long_read_transcript	PB.30.1
PB.30.20	256	ENST00000620552.4	0.394	incomplete-splice_match	not_rescued	ML_probability	long_read_transcript	PB.30.1
PB.30.21	0	PB.30.1	0.986	novel_not_in_catalog	not_rescued	long_read_transcript	long_read_transcript	PB.30.1
PB.30.21	256	ENST00000379370.7	0.784	novel_not_in_catalog	not_rescued	ML_probability	long_read_transcript	PB.30.1
PB.30.21	256	ENST00000652369.1	0.336	novel_not_in_catalog	not_rescued	ML_probability	long_read_transcript	PB.30.1
PB.30.21	256	ENST00000651234.1	0.252	novel_not_in_catalog	not_rescued	ML_probability	long_read_transcript	PB.30.1
PB.30.21	256	ENST00000620552.4	0.394	novel_not_in_catalog	not_rescued	ML_probability	long_read_transcript	PB.30.1
PB.30.22	0	PB.30.1	0.986	novel_not_in_catalog	not_rescued	long_read_transcript	long_read_transcript	PB.30.1
PB.30.22	256	ENST00000379370.7	0.784	novel_not_in_catalog	not_rescued	ML_probability	long_read_transcript	PB.30.1
PB.30.22	256	ENST00000652369.1	0.336	novel_not_in_catalog	not_rescued	ML_probability	long_read_transcript	PB.30.1
PB.30.22	256	ENST00000651234.1	0.252	novel_not_in_catalog	not_rescued	ML_probability	long_read_transcript	PB.30.1
PB.30.22	256	ENST00000620552.4	0.394	novel_not_in_catalog	not_rescued	ML_probability	long_read_transcript	PB.30.1
PB.30.23	0	ENST00000379370.7	0.784	incomplete-splice_match	not_rescued	ML_probability	long_read_transcript	PB.30.1
PB.30.23	256	PB.30.1	0.986	incomplete-splice_match	not_rescued	long_read_transcript	long_read_transcript	PB.30.1
PB.30.23	256	ENST00000652369.1	0.336	incomplete-splice_match	not_rescued	ML_probability	long_read_transcript	PB.30.1
PB.30.23	256	ENST00000620552.4	0.394	incomplete-splice_match	not_rescued	ML_probability	long_read_transcript	PB.30.1
PB.30.23	256	ENST00000651234.1	0.252	incomplete-splice_match	not_rescued	ML_probability	long_read_transcript	PB.30.1
PB.30.24	0	PB.30.1	0.986	incomplete-splice_match	not_rescued	long_read_transcript	long_read_transcript	PB.30.1
PB.30.24	256	ENST00000379370.7	0.784	incomplete-splice_match	not_rescued	ML_probability	long_read_transcript	PB.30.1
PB.30.24	256	ENST00000652369.1	0.336	incomplete-splice_match	not_rescued	ML_probability	long_read_transcript	PB.30.1
PB.30.24	256	ENST00000651234.1	0.252	incomplete-splice_match	not_rescued	ML_probability	long_read_transcript	PB.30.1
PB.30.24	256	ENST00000620552.4	0.394	incomplete-splice_match	not_rescued	ML_probability	long_read_transcript	PB.30.1
PB.30.25	0	PB.30.1	0.986	novel_not_in_catalog	not_rescued	long_read_transcript	long_read_transcript	PB.30.1
PB.30.25	256	ENST00000652369.1	0.336	novel_not_in_catalog	not_rescued	ML_probability	long_read_transcript	PB.30.1
PB.30.25	256	ENST00000379370.7	0.784	novel_not_in_catalog	not_rescued	ML_probability	long_read_transcript	PB.30.1
PB.30.25	256	ENST00000620552.4	0.394	novel_not_in_catalog	not_rescued	ML_probability	long_read_transcript	PB.30.1
PB.30.25	256	ENST00000651234.1	0.252	novel_not_in_catalog	not_rescued	ML_probability	long_read_transcript	PB.30.1
PB.30.26	0	ENST00000379370.7	0.784	incomplete-splice_match	not_rescued	ML_probability	long_read_transcript	PB.30.1
PB.30.26	256	ENST00000652369.1	0.336	incomplete-splice_match	not_rescued	ML_probability	long_read_transcript	PB.30.1
PB.30.26	256	PB.30.1	0.986	incomplete-splice_match	not_rescued	long_read_transcript	long_read_transcript	PB.30.1
PB.30.26	256	ENST00000651234.1	0.252	incomplete-splice_match	not_rescued	ML_probability	long_read_transcript	PB.30.1
PB.30.26	256	ENST00000620552.4	0.394	incomplete-splice_match	not_rescued	ML_probability	long_read_transcript	PB.30.1
PB.30.27	0	ENST00000379370.7	0.784	novel_not_in_catalog	not_rescued	ML_probability	long_read_transcript	PB.30.1
PB.30.27	256	ENST00000652369.1	0.336	novel_not_in_catalog	not_rescued	ML_probability	long_read_transcript	PB.30.1
PB.30.27	256	PB.30.1	0.986	novel_not_in_catalog	not_rescued	long_read_transcript	long_read_transcript	PB.30.1
PB.30.27	256	ENST00000620552.4	0.394	novel_not_in_catalog	not_rescued	ML_probability	long_read_transcript	PB.30.1
PB.30.27	256	ENST00000651234.1	0.252	novel_not_in_catalog	not_rescued	ML_probability	long_read_transcript	PB.30.1
PB.30.28	0	ENST00000379370.7	0.784	novel_not_in_catalog	not_rescued	ML_probability	long_read_transcript	PB.30.1
PB.30.28	256	PB.30.1	0.986	novel_not_in_catalog	not_rescued	long_read_transcript	long_read_transcript	PB.30.1
PB.30.28	256	ENST00000652369.1	0.336	novel_not_in_catalog	not_rescued	ML_probability	long_read_transcript	PB.30.1
PB.30.28	256	ENST00000620552.4	0.394	novel_not_in_catalog	not_rescued	ML_probability	long_read_transcript	PB.30.1
PB.30.28	256	ENST00000651234.1	0.252	novel_not_in_catalog	not_rescued	ML_probability	long_read_transcript	PB.30.1
PB.30.29	0	PB.30.1	0.986	novel_not_in_catalog	not_rescued	long_read_transcript	long_read_transcript	PB.30.1
PB.30.29	256	ENST00000379370.7	0.784	novel_not_in_catalog	not_rescued	ML_probability	long_read_transcript	PB.30.1
PB.30.29	256	ENST00000652369.1	0.336	novel_not_in_catalog	not_rescued	ML_probability	long_read_transcript	PB.30.1
PB.30.29	256	ENST00000620552.4	0.394	novel_not_in_catalog	not_rescued	ML_probability	long_read_transcript	PB.30.1
PB.30.29	256	ENST00000651234.1	0.252	novel_not_in_catalog	not_rescued	ML_probability	long_read_transcript	PB.30.1
PB.30.30	0	PB.30.1	0.986	incomplete-splice_match	not_rescued	long_read_transcript	long_read_transcript	PB.30.1
PB.30.30	256	ENST00000379370.7	0.784	incomplete-splice_match	not_rescued	ML_probability	long_read_transcript	PB.30.1
PB.30.30	256	ENST00000652369.1	0.336	incomplete-splice_match	not_rescued	ML_probability	long_read_transcript	PB.30.1
PB.30.30	256	ENST00000620552.4	0.394	incomplete-splice_match	not_rescued	ML_probability	long_read_transcript	PB.30.1
PB.30.30	256	ENST00000651234.1	0.252	incomplete-splice_match	not_rescued	ML_probability	long_read_transcript	PB.30.1
PB.30.31	0	PB.30.1	0.986	novel_not_in_catalog	not_rescued	long_read_transcript	long_read_transcript	PB.30.1
PB.30.31	256	ENST00000652369.1	0.336	novel_not_in_catalog	not_rescued	ML_probability	long_read_transcript	PB.30.1
PB.30.31	256	ENST00000379370.7	0.784	novel_not_in_catalog	not_rescued	ML_probability	long_read_transcript	PB.30.1
PB.30.31	256	ENST00000620552.4	0.394	novel_not_in_catalog	not_rescued	ML_probability	long_read_transcript	PB.30.1
PB.30.31	256	ENST00000651234.1	0.252	novel_not_in_catalog	not_rescued	ML_probability	long_read_transcript	PB.30.1
PB.30.32	0	ENST00000620552.4	0.394	novel_not_in_catalog	not_rescued	ML_probability	long_read_transcript	PB.30.1
PB.30.32	256	ENST00000651234.1	0.252	novel_not_in_catalog	not_rescued	ML_probability	long_read_transcript	PB.30.1
PB.30.32	256	ENST00000652369.1	0.336	novel_not_in_catalog	not_rescued	ML_probability	long_read_transcript	PB.30.1
PB.30.32	256	ENST00000379370.7	0.784	novel_not_in_catalog	not_rescued	ML_probability	long_read_transcript	PB.30.1
PB.30.32	256	PB.30.1	0.986	novel_not_in_catalog	not_rescued	long_read_transcript	long_read_transcript	PB.30.1
PB.30.33	0	ENST00000379370.7	0.784	novel_not_in_catalog	not_rescued	ML_probability	long_read_transcript	PB.30.1
PB.30.33	256	PB.30.1	0.986	novel_not_in_catalog	not_rescued	long_read_transcript	long_read_transcript	PB.30.1
PB.30.33	256	ENST00000652369.1	0.336	novel_not_in_catalog	not_rescued	ML_probability	long_read_transcript	PB.30.1
PB.30.33	256	ENST00000651234.1	0.252	novel_not_in_catalog	not_rescued	ML_probability	long_read_transcript	PB.30.1
PB.30.33	256	ENST00000620552.4	0.394	novel_not_in_catalog	not_rescued	ML_probability	long_read_transcript	PB.30.1
PB.30.34	0	ENST00000652369.1	0.336	incomplete-splice_match	not_rescued	ML_probability	long_read_transcript	PB.30.1
PB.30.34	256	PB.30.1	0.986	incomplete-splice_match	not_rescued	long_read_transcript	long_read_transcript	PB.30.1
PB.30.34	256	ENST00000379370.7	0.784	incomplete-splice_match	not_rescued	ML_probability	long_read_transcript	PB.30.1
PB.30.34	256	ENST00000651234.1	0.252	incomplete-splice_match	not_rescued	ML_probability	long_read_transcript	PB.30.1
PB.30.34	256	ENST00000620552.4	0.394	incomplete-splice_match	not_rescued	ML_probability	long_read_transcript	PB.30.1
PB.30.35	0	ENST00000652369.1	0.336	incomplete-splice_match	not_rescued	ML_probability	long_read_transcript	PB.30.1
PB.30.35	256	ENST00000379370.7	0.784	incomplete-splice_match	not_rescued	ML_probability	long_read_transcript	PB.30.1
PB.30.35	256	PB.30.1	0.986	incomplete-splice_match	not_rescued	long_read_transcript	long_read_transcript	PB.30.1
PB.30.35	256	ENST00000651234.1	0.252	incomplete-splice_match	not_rescued	ML_probability	long_read_transcript	PB.30.1
PB.30.35	256	ENST00000620552.4	0.394	incomplete-splice_match	not_rescued	ML_probability	long_read_transcript	PB.30.1
PB.30.36	0	ENST00000379370.7	0.784	incomplete-splice_match	not_rescued	ML_probability	long_read_transcript	PB.30.1
PB.30.36	256	ENST00000652369.1	0.336	incomplete-splice_match	not_rescued	ML_probability	long_read_transcript	PB.30.1
PB.30.36	256	PB.30.1	0.986	incomplete-splice_match	not_rescued	long_read_transcript	long_read_transcript	PB.30.1
PB.30.36	256	ENST00000651234.1	0.252	incomplete-splice_match	not_rescued	ML_probability	long_read_transcript	PB.30.1
PB.30.36	256	ENST00000620552.4	0.394	incomplete-splice_match	not_rescued	ML_probability	long_read_transcript	PB.30.1
PB.30.36	256	ENST00000461111.1	0.41	incomplete-splice_match	not_rescued	ML_probability	long_read_transcript	PB.30.1
PB.30.37	0	ENST00000379370.7	0.784	incomplete-splice_match	not_rescued	ML_probability	long_read_transcript	PB.30.1
PB.30.37	256	ENST00000652369.1	0.336	incomplete-splice_match	not_rescued	ML_probability	long_read_transcript	PB.30.1
PB.30.37	256	PB.30.1	0.986	incomplete-splice_match	not_rescued	long_read_transcript	long_read_transcript	PB.30.1
PB.30.37	256	ENST00000620552.4	0.394	incomplete-splice_match	not_rescued	ML_probability	long_read_transcript	PB.30.1
PB.30.37	256	ENST00000651234.1	0.252	incomplete-splice_match	not_rescued	ML_probability	long_read_transcript	PB.30.1
PB.30.37	256	ENST00000461111.1	0.41	incomplete-splice_match	not_rescued	ML_probability	long_read_transcript	PB.30.1
PB.30.38	0	ENST00000379370.7	0.784	incomplete-splice_match	not_rescued	ML_probability	long_read_transcript	PB.30.1
PB.30.38	256	ENST00000652369.1	0.336	incomplete-splice_match	not_rescued	ML_probability	long_read_transcript	PB.30.1
PB.30.38	256	PB.30.1	0.986	incomplete-splice_match	not_rescued	long_read_transcript	long_read_transcript	PB.30.1
PB.30.38	256	ENST00000651234.1	0.252	incomplete-splice_match	not_rescued	ML_probability	long_read_transcript	PB.30.1
PB.30.38	256	ENST00000620552.4	0.394	incomplete-splice_match	not_rescued	ML_probability	long_read_transcript	PB.30.1
PB.30.38	256	ENST00000461111.1	0.41	incomplete-splice_match	not_rescued	ML_probability	long_read_transcript	PB.30.1
PB.30.40	0	ENST00000461111.1	0.41	novel_in_catalog	not_rescued	ML_probability	unknown	unknown
PB.30.41	0	ENST00000651234.1	0.252	novel_not_in_catalog	not_rescued	ML_probability	long_read_transcript	PB.30.1
PB.30.41	256	ENST00000620552.4	0.394	novel_not_in_catalog	not_rescued	ML_probability	long_read_transcript	PB.30.1
PB.30.41	256	ENST00000652369.1	0.336	novel_not_in_catalog	not_rescued	ML_probability	long_read_transcript	PB.30.1
PB.30.41	256	PB.30.1	0.986	novel_not_in_catalog	not_rescued	long_read_transcript	long_read_transcript	PB.30.1
PB.30.41	256	ENST00000379370.7	0.784	novel_not_in_catalog	not_rescued	ML_probability	long_read_transcript	PB.30.1
PB.30.41	256	ENST00000461111.1	0.41	novel_not_in_catalog	not_rescued	ML_probability	long_read_transcript	PB.30.1
PB.30.44	0	PB.30.1	0.986	novel_in_catalog	not_rescued	long_read_transcript	long_read_transcript	PB.30.1
PB.30.44	256	ENST00000620552.4	0.394	novel_in_catalog	not_rescued	ML_probability	long_read_transcript	PB.30.1
PB.30.44	256	ENST00000652369.1	0.336	novel_in_catalog	not_rescued	ML_probability	long_read_transcript	PB.30.1
PB.30.44	256	ENST00000461111.1	0.41	novel_in_catalog	not_rescued	ML_probability	long_read_transcript	PB.30.1
PB.30.44	256	ENST00000651234.1	0.252	novel_in_catalog	not_rescued	ML_probability	long_read_transcript	PB.30.1
PB.30.44	256	ENST00000379370.7	0.784	novel_in_catalog	not_rescued	ML_probability	long_read_transcript	PB.30.1
PB.31.2	0	ENST00000427998.6	0.498	novel_in_catalog	not_rescued	ML_probability	long_read_transcript	PB.31.1
PB.31.2	256	ENST00000456409.6	0.664	novel_in_catalog	not_rescued	ML_probability	long_read_transcript	PB.31.1
PB.31.2	256	ENST00000688131.1	0.392	novel_in_catalog	not_rescued	ML_probability	long_read_transcript	PB.31.1
PB.31.2	256	ENST00000692266.1	0.502	novel_in_catalog	not_rescued	ML_probability	long_read_transcript	PB.31.1
PB.31.2	256	PB.31.1	0.738	novel_in_catalog	not_rescued	long_read_transcript	long_read_transcript	PB.31.1
PB.31.2	256	ENST00000394517.7	0.412	novel_in_catalog	not_rescued	ML_probability	long_read_transcript	PB.31.1
PB.33.5	0	PB.33.1	0.944	novel_in_catalog	not_rescued	long_read_transcript	long_read_transcript	PB.33.1
PB.33.5	256	ENST00000487177.5	0.374	novel_in_catalog	not_rescued	ML_probability	long_read_transcript	PB.33.1
PB.33.6	0	PB.33.3	0.988	novel_not_in_catalog	not_rescued	long_read_transcript	long_read_transcript	PB.33.3
PB.33.6	256	ENST00000421241.7	0.81	novel_not_in_catalog	not_rescued	ML_probability	long_read_transcript	PB.33.3
PB.33.6	256	PB.33.4	0.892	novel_not_in_catalog	not_rescued	ML_probability	long_read_transcript	PB.33.3
PB.33.6	256	ENST00000379325.7	0.616	novel_not_in_catalog	not_rescued	ML_probability	long_read_transcript	PB.33.3
PB.33.6	256	ENST00000467751.5	0.152	novel_not_in_catalog	not_rescued	ML_probability	long_read_transcript	PB.33.3
PB.33.6	256	ENST00000465822.5	0.164	novel_not_in_catalog	not_rescued	ML_probability	long_read_transcript	PB.33.3
PB.35.5	0	ENST00000660930.1	0.766	incomplete-splice_match	not_rescued	ML_probability	long_read_transcript	PB.35.11
PB.35.5	256	PB.35.9	0.898	incomplete-splice_match	not_rescued	ML_probability	long_read_transcript	PB.35.11
PB.35.5	256	PB.35.7	0.826	incomplete-splice_match	not_rescued	ML_probability	long_read_transcript	PB.35.11
PB.35.5	256	PB.35.8	0.734	incomplete-splice_match	not_rescued	ML_probability	long_read_transcript	PB.35.11
PB.35.5	256	PB.35.11	0.998	incomplete-splice_match	not_rescued	long_read_transcript	long_read_transcript	PB.35.11
PB.35.5	256	PB.35.10	0.882	incomplete-splice_match	not_rescued	long_read_transcript	long_read_transcript	PB.35.11
PB.35.1	0	PB.35.12	0.99	novel_not_in_catalog	not_rescued	ML_probability	long_read_transcript	PB.35.11
PB.35.1	256	PB.35.8	0.734	novel_not_in_catalog	not_rescued	ML_probability	long_read_transcript	PB.35.11
PB.35.1	256	PB.35.9	0.898	novel_not_in_catalog	not_rescued	ML_probability	long_read_transcript	PB.35.11
PB.35.1	256	PB.35.11	0.998	novel_not_in_catalog	not_rescued	long_read_transcript	long_read_transcript	PB.35.11
PB.35.1	256	ENST00000465727.5	0.218	novel_not_in_catalog	not_rescued	ML_probability	long_read_transcript	PB.35.11
PB.35.1	256	ENST00000360001.12	0.772	novel_not_in_catalog	not_rescued	ML_probability	long_read_transcript	PB.35.11
PB.35.2	0	ENST00000660930.1	0.766	novel_not_in_catalog	not_rescued	ML_probability	long_read_transcript	PB.35.14
PB.35.2	256	PB.35.14	0.808	novel_not_in_catalog	not_rescued	long_read_transcript	long_read_transcript	PB.35.14
PB.35.2	256	ENST00000263741.12	0.602	novel_not_in_catalog	not_rescued	ML_probability	long_read_transcript	PB.35.14
PB.35.2	256	ENST00000465727.5	0.218	novel_not_in_catalog	not_rescued	ML_probability	long_read_transcript	PB.35.14
PB.35.2	256	PB.35.8	0.734	novel_not_in_catalog	not_rescued	ML_probability	long_read_transcript	PB.35.14
PB.35.2	256	ENST00000360001.12	0.772	novel_not_in_catalog	not_rescued	ML_probability	long_read_transcript	PB.35.14
PB.35.3	0	ENST00000660930.1	0.766	novel_in_catalog	not_rescued	ML_probability	long_read_transcript	PB.35.11
PB.35.3	256	PB.35.11	0.998	novel_in_catalog	not_rescued	long_read_transcript	long_read_transcript	PB.35.11
PB.35.3	256	ENST00000360001.12	0.772	novel_in_catalog	not_rescued	ML_probability	long_read_transcript	PB.35.11
PB.35.3	256	ENST00000263741.12	0.602	novel_in_catalog	not_rescued	ML_probability	long_read_transcript	PB.35.11
PB.35.3	256	ENST00000465727.5	0.218	novel_in_catalog	not_rescued	ML_probability	long_read_transcript	PB.35.11
PB.35.3	256	PB.35.14	0.808	novel_in_catalog	not_rescued	long_read_transcript	long_read_transcript	PB.35.11
PB.35.13	0	PB.35.10	0.882	novel_not_in_catalog	not_rescued	long_read_transcript	long_read_transcript	PB.35.10
PB.35.13	256	PB.35.7	0.826	novel_not_in_catalog	not_rescued	ML_probability	long_read_transcript	PB.35.10
PB.35.13	256	ENST00000494748.1	0.398	novel_not_in_catalog	not_rescued	ML_probability	long_read_transcript	PB.35.10
PB.35.17	0	PB.35.9	0.898	novel_in_catalog	not_rescued	ML_probability	long_read_transcript	PB.35.11
PB.35.17	256	PB.35.11	0.998	novel_in_catalog	not_rescued	long_read_transcript	long_read_transcript	PB.35.11
PB.35.17	256	PB.35.12	0.99	novel_in_catalog	not_rescued	ML_probability	long_read_transcript	PB.35.11
PB.35.17	256	ENST00000360001.12	0.772	novel_in_catalog	not_rescued	ML_probability	long_read_transcript	PB.35.11
PB.35.17	256	ENST00000660930.1	0.766	novel_in_catalog	not_rescued	ML_probability	long_read_transcript	PB.35.11
PB.35.17	256	ENST00000263741.12	0.602	novel_in_catalog	not_rescued	ML_probability	long_read_transcript	PB.35.11
PB.35.18	0	PB.35.11	0.998	novel_in_catalog	not_rescued	long_read_transcript	long_read_transcript	PB.35.11
PB.35.18	256	ENST00000360001.12	0.772	novel_in_catalog	not_rescued	ML_probability	long_read_transcript	PB.35.11
PB.35.18	256	ENST00000465727.5	0.218	novel_in_catalog	not_rescued	ML_probability	long_read_transcript	PB.35.11
PB.35.18	256	PB.35.14	0.808	novel_in_catalog	not_rescued	long_read_transcript	long_read_transcript	PB.35.11
PB.35.18	256	ENST00000263741.12	0.602	novel_in_catalog	not_rescued	ML_probability	long_read_transcript	PB.35.11
PB.35.18	256	ENST00000660930.1	0.766	novel_in_catalog	not_rescued	ML_probability	long_read_transcript	PB.35.11
PB.35.19	0	ENST00000660930.1	0.766	novel_not_in_catalog	not_rescued	ML_probability	long_read_transcript	PB.35.11
PB.35.19	256	ENST00000360001.12	0.772	novel_not_in_catalog	not_rescued	ML_probability	long_read_transcript	PB.35.11
PB.35.19	256	ENST00000263741.12	0.602	novel_not_in_catalog	not_rescued	ML_probability	long_read_transcript	PB.35.11
PB.35.19	256	PB.35.11	0.998	novel_not_in_catalog	not_rescued	long_read_transcript	long_read_transcript	PB.35.11
PB.35.19	256	ENST00000465727.5	0.218	novel_not_in_catalog	not_rescued	ML_probability	long_read_transcript	PB.35.11
PB.35.19	256	PB.35.14	0.808	novel_not_in_catalog	not_rescued	long_read_transcript	long_read_transcript	PB.35.11
PB.35.22	0	ENST00000465727.5	0.218	novel_in_catalog	not_rescued	ML_probability	long_read_transcript	PB.35.11
PB.35.22	256	ENST00000660930.1	0.766	novel_in_catalog	not_rescued	ML_probability	long_read_transcript	PB.35.11
PB.35.22	256	ENST00000360001.12	0.772	novel_in_catalog	not_rescued	ML_probability	long_read_transcript	PB.35.11
PB.35.22	256	PB.35.21	0.926	novel_in_catalog	not_rescued	ML_probability	long_read_transcript	PB.35.11
PB.35.22	256	ENST00000263741.12	0.602	novel_in_catalog	not_rescued	ML_probability	long_read_transcript	PB.35.11
PB.35.22	256	PB.35.11	0.998	novel_in_catalog	not_rescued	long_read_transcript	long_read_transcript	PB.35.11
PB.38.1	0	ENST00000330388.2	0.64	novel_not_in_catalog	not_rescued	ML_probability	unknown	unknown
PB.38.3	0	PB.38.4	0.93	novel_not_in_catalog	not_rescued	ML_probability	long_read_transcript	PB.38.6
PB.38.3	256	PB.38.5	0.852	novel_not_in_catalog	not_rescued	ML_probability	long_read_transcript	PB.38.6
PB.38.3	256	PB.38.6	0.972	novel_not_in_catalog	not_rescued	long_read_transcript	long_read_transcript	PB.38.6
PB.38.17	0	PB.38.4	0.93	novel_in_catalog	not_rescued	ML_probability	long_read_transcript	PB.38.16
PB.38.17	256	PB.38.16	0.964	novel_in_catalog	not_rescued	long_read_transcript	long_read_transcript	PB.38.16
PB.38.18	0	ENST00000450390.6	0.7	novel_not_in_catalog	not_rescued	ML_probability	long_read_transcript	PB.38.25
PB.38.18	256	PB.38.20	0.774	novel_not_in_catalog	not_rescued	ML_probability	long_read_transcript	PB.38.25
PB.38.18	256	ENST00000347370.6	0.798	novel_not_in_catalog	not_rescued	ML_probability	long_read_transcript	PB.38.25
PB.38.18	256	PB.38.25	1	novel_not_in_catalog	not_rescued	long_read_transcript	long_read_transcript	PB.38.25
PB.38.18	256	PB.38.22	0.912	novel_not_in_catalog	not_rescued	ML_probability	long_read_transcript	PB.38.25
PB.38.18	256	PB.38.7	0.964	novel_not_in_catalog	not_rescued	long_read_transcript	long_read_transcript	PB.38.25
PB.38.15	0	PB.38.16	0.964	novel_not_in_catalog	not_rescued	long_read_transcript	long_read_transcript	PB.38.16
PB.38.15	256	PB.38.4	0.93	novel_not_in_catalog	not_rescued	ML_probability	long_read_transcript	PB.38.16
PB.38.23	0	ENST00000450390.6	0.7	novel_not_in_catalog	not_rescued	ML_probability	reference_transcript	ENST00000349431.11
PB.38.23	256	PB.38.20	0.774	novel_not_in_catalog	not_rescued	ML_probability	reference_transcript	ENST00000349431.11
PB.38.23	256	ENST00000349431.11	0.876	novel_not_in_catalog	not_rescued	reference_already_present	reference_transcript	ENST00000349431.11
PB.38.24	0	ENST00000349431.11	0.876	novel_not_in_catalog	not_rescued	reference_already_present	reference_transcript	PB.38.7
PB.38.24	256	ENST00000347370.6	0.798	novel_not_in_catalog	not_rescued	ML_probability	reference_transcript	PB.38.7
PB.38.24	256	PB.38.7	0.964	novel_not_in_catalog	not_rescued	long_read_transcript	reference_transcript	PB.38.7
PB.38.24	256	PB.38.22	0.912	novel_not_in_catalog	not_rescued	ML_probability	reference_transcript	PB.38.7
PB.38.24	256	ENST00000450390.6	0.7	novel_not_in_catalog	not_rescued	ML_probability	reference_transcript	PB.38.7
PB.38.24	256	PB.38.20	0.774	novel_not_in_catalog	not_rescued	ML_probability	reference_transcript	PB.38.7
PB.38.26	0	ENST00000349431.11	0.876	novel_in_catalog	not_rescued	reference_already_present	reference_transcript	PB.38.25
PB.38.26	256	PB.38.8	0.998	novel_in_catalog	not_rescued	ML_probability	reference_transcript	PB.38.25
PB.38.26	256	ENST00000347370.6	0.798	novel_in_catalog	not_rescued	ML_probability	reference_transcript	PB.38.25
PB.38.26	256	PB.38.7	0.964	novel_in_catalog	not_rescued	long_read_transcript	reference_transcript	PB.38.25
PB.38.26	256	PB.38.22	0.912	novel_in_catalog	not_rescued	ML_probability	reference_transcript	PB.38.25
PB.38.26	256	PB.38.25	1	novel_in_catalog	not_rescued	long_read_transcript	reference_transcript	PB.38.25
PB.39.1	0	ENST00000354700.10	0.78	novel_not_in_catalog	rescued_mapping	NA	reference_transcript	ENST00000354700.10
PB.39.1	256	ENST00000492936.5	0.328	novel_not_in_catalog	not_rescued	ML_probability	reference_transcript	ENST00000354700.10
PB.39.1	256	PB.39.13	0.74	novel_not_in_catalog	not_rescued	ML_probability	reference_transcript	ENST00000354700.10
PB.39.1	256	PB.39.22	0.758	novel_not_in_catalog	not_rescued	ML_probability	reference_transcript	ENST00000354700.10
PB.39.4	0	ENST00000354700.10	0.78	novel_not_in_catalog	rescued_mapping	NA	reference_transcript	ENST00000354700.10
PB.39.4	256	ENST00000492936.5	0.328	novel_not_in_catalog	not_rescued	ML_probability	reference_transcript	ENST00000354700.10
PB.39.4	256	PB.39.13	0.74	novel_not_in_catalog	not_rescued	ML_probability	reference_transcript	ENST00000354700.10
PB.39.4	256	PB.39.22	0.758	novel_not_in_catalog	not_rescued	ML_probability	reference_transcript	ENST00000354700.10
PB.39.5	0	ENST00000354700.10	0.78	novel_not_in_catalog	rescued_mapping	NA	reference_transcript	ENST00000354700.10
PB.39.5	256	ENST00000492936.5	0.328	novel_not_in_catalog	not_rescued	ML_probability	reference_transcript	ENST00000354700.10
PB.39.5	256	PB.39.13	0.74	novel_not_in_catalog	not_rescued	ML_probability	reference_transcript	ENST00000354700.10
PB.39.5	256	PB.39.22	0.758	novel_not_in_catalog	not_rescued	ML_probability	reference_transcript	ENST00000354700.10
PB.39.7	0	ENST00000354700.10	0.78	novel_not_in_catalog	rescued_mapping	NA	reference_transcript	ENST00000354700.10
PB.39.7	256	ENST00000492936.5	0.328	novel_not_in_catalog	not_rescued	ML_probability	reference_transcript	ENST00000354700.10
PB.39.7	256	PB.39.13	0.74	novel_not_in_catalog	not_rescued	ML_probability	reference_transcript	ENST00000354700.10
PB.39.7	256	PB.39.22	0.758	novel_not_in_catalog	not_rescued	ML_probability	reference_transcript	ENST00000354700.10
PB.39.8	0	ENST00000354700.10	0.78	novel_not_in_catalog	rescued_mapping	NA	reference_transcript	ENST00000354700.10
PB.39.8	256	PB.39.22	0.758	novel_not_in_catalog	not_rescued	ML_probability	reference_transcript	ENST00000354700.10
PB.39.8	256	ENST00000492936.5	0.328	novel_not_in_catalog	not_rescued	ML_probability	reference_transcript	ENST00000354700.10
PB.39.8	256	ENST00000467278.5	0.426	novel_not_in_catalog	not_rescued	ML_probability	reference_transcript	ENST00000354700.10
PB.39.8	256	PB.39.13	0.74	novel_not_in_catalog	not_rescued	ML_probability	reference_transcript	ENST00000354700.10
PB.39.8	2048	ENST00000472541.5	0.294	novel_not_in_catalog	not_rescued	ML_probability	reference_transcript	ENST00000354700.10
PB.39.12	0	PB.39.22	0.758	novel_in_catalog	not_rescued	ML_probability	reference_transcript	ENST00000354700.10
PB.39.12	256	ENST00000354700.10	0.78	novel_in_catalog	rescued_mapping	NA	reference_transcript	ENST00000354700.10
PB.39.12	256	ENST00000492936.5	0.328	novel_in_catalog	not_rescued	ML_probability	reference_transcript	ENST00000354700.10
PB.39.15	0	PB.39.13	0.74	novel_not_in_catalog	not_rescued	ML_probability	reference_transcript	ENST00000354700.10
PB.39.15	256	ENST00000354700.10	0.78	novel_not_in_catalog	rescued_mapping	NA	reference_transcript	ENST00000354700.10
PB.39.15	256	PB.39.22	0.758	novel_not_in_catalog	not_rescued	ML_probability	reference_transcript	ENST00000354700.10
PB.39.15	256	ENST00000492936.5	0.328	novel_not_in_catalog	not_rescued	ML_probability	reference_transcript	ENST00000354700.10
PB.39.16	0	PB.39.13	0.74	novel_not_in_catalog	not_rescued	ML_probability	reference_transcript	ENST00000354700.10
PB.39.16	256	ENST00000354700.10	0.78	novel_not_in_catalog	rescued_mapping	NA	reference_transcript	ENST00000354700.10
PB.39.16	256	PB.39.22	0.758	novel_not_in_catalog	not_rescued	ML_probability	reference_transcript	ENST00000354700.10
PB.39.16	256	ENST00000492936.5	0.328	novel_not_in_catalog	not_rescued	ML_probability	reference_transcript	ENST00000354700.10
PB.39.17	0	PB.39.13	0.74	novel_not_in_catalog	not_rescued	ML_probability	reference_transcript	ENST00000354700.10
PB.39.17	256	ENST00000354700.10	0.78	novel_not_in_catalog	rescued_mapping	NA	reference_transcript	ENST00000354700.10
PB.39.17	256	PB.39.22	0.758	novel_not_in_catalog	not_rescued	ML_probability	reference_transcript	ENST00000354700.10
PB.39.17	256	ENST00000492936.5	0.328	novel_not_in_catalog	not_rescued	ML_probability	reference_transcript	ENST00000354700.10
PB.39.23	0	PB.39.22	0.758	novel_not_in_catalog	not_rescued	ML_probability	reference_transcript	ENST00000354700.10
PB.39.23	256	ENST00000354700.10	0.78	novel_not_in_catalog	rescued_mapping	NA	reference_transcript	ENST00000354700.10
PB.39.14	0	PB.39.13	0.74	novel_not_in_catalog	not_rescued	ML_probability	reference_transcript	ENST00000354700.10
PB.39.14	256	ENST00000354700.10	0.78	novel_not_in_catalog	rescued_mapping	NA	reference_transcript	ENST00000354700.10
PB.39.14	256	PB.39.22	0.758	novel_not_in_catalog	not_rescued	ML_probability	reference_transcript	ENST00000354700.10
PB.39.14	256	ENST00000492936.5	0.328	novel_not_in_catalog	not_rescued	ML_probability	reference_transcript	ENST00000354700.10
PB.40.7	0	PB.40.2	0.99	novel_not_in_catalog	not_rescued	long_read_transcript	long_read_transcript	PB.40.2
PB.40.7	256	ENST00000379031.10	0.87	novel_not_in_catalog	not_rescued	ML_probability	long_read_transcript	PB.40.2
PB.40.7	256	PB.40.5	0.802	novel_not_in_catalog	not_rescued	ML_probability	long_read_transcript	PB.40.2
PB.40.7	256	PB.40.3	0.752	novel_not_in_catalog	not_rescued	ML_probability	long_read_transcript	PB.40.2
PB.40.7	256	PB.40.8	0.984	novel_not_in_catalog	not_rescued	ML_probability	long_read_transcript	PB.40.2
PB.40.7	256	PB.40.1	0.954	novel_not_in_catalog	not_rescued	ML_probability	long_read_transcript	PB.40.2
PB.41.1	0	PB.41.28	0.926	novel_in_catalog	not_rescued	long_read_transcript	long_read_transcript	PB.41.28
PB.41.1	256	PB.41.26	0.756	novel_in_catalog	not_rescued	long_read_transcript	long_read_transcript	PB.41.28
PB.41.2	0	PB.41.14	0.758	novel_in_catalog	not_rescued	long_read_transcript	reference_transcript	PB.41.32
PB.41.2	256	PB.41.37	0.732	novel_in_catalog	not_rescued	ML_probability	reference_transcript	PB.41.32
PB.41.2	256	ENST00000419704.5	0.516	novel_in_catalog	not_rescued	ML_probability	reference_transcript	PB.41.32
PB.41.2	256	ENST00000545578.5	0.768	novel_in_catalog	not_rescued	reference_already_present	reference_transcript	PB.41.32
PB.41.2	256	ENST00000435064.6	0.81	novel_in_catalog	not_rescued	reference_already_present	reference_transcript	PB.41.32
PB.41.2	256	PB.41.32	0.992	novel_in_catalog	not_rescued	long_read_transcript	reference_transcript	PB.41.32
PB.41.3	0	ENST00000435064.6	0.81	novel_in_catalog	not_rescued	reference_already_present	reference_transcript	PB.41.32
PB.41.3	256	PB.41.32	0.992	novel_in_catalog	not_rescued	long_read_transcript	reference_transcript	PB.41.32
PB.41.3	256	ENST00000545578.5	0.768	novel_in_catalog	not_rescued	reference_already_present	reference_transcript	PB.41.32
PB.41.3	256	ENST00000540437.5	0.592	novel_in_catalog	not_rescued	ML_probability	reference_transcript	PB.41.32
PB.41.3	256	PB.41.13	0.898	novel_in_catalog	not_rescued	long_read_transcript	reference_transcript	PB.41.32
PB.41.3	256	ENST00000458452.7	0.416	novel_in_catalog	not_rescued	ML_probability	reference_transcript	PB.41.32
PB.41.12	0	ENST00000470030.6	0.148	incomplete-splice_match	not_rescued	ML_probability	reference_transcript	ENST00000545578.5
PB.41.12	256	ENST00000545578.5	0.768	incomplete-splice_match	not_rescued	reference_already_present	reference_transcript	ENST00000545578.5
PB.41.12	256	PB.41.14	0.758	incomplete-splice_match	not_rescued	long_read_transcript	reference_transcript	ENST00000545578.5
PB.41.12	256	ENST00000323275.10	0.32	incomplete-splice_match	not_rescued	ML_probability	reference_transcript	ENST00000545578.5
PB.41.12	256	ENST00000419704.5	0.516	incomplete-splice_match	not_rescued	ML_probability	reference_transcript	ENST00000545578.5
PB.41.12	256	ENST00000421495.6	0.182	incomplete-splice_match	not_rescued	ML_probability	reference_transcript	ENST00000545578.5
PB.41.11	0	ENST00000470030.6	0.148	incomplete-splice_match	not_rescued	ML_probability	reference_transcript	PB.41.13
PB.41.11	256	ENST00000545578.5	0.768	incomplete-splice_match	not_rescued	reference_already_present	reference_transcript	PB.41.13
PB.41.11	256	ENST00000540437.5	0.592	incomplete-splice_match	not_rescued	ML_probability	reference_transcript	PB.41.13
PB.41.11	256	PB.41.13	0.898	incomplete-splice_match	not_rescued	long_read_transcript	reference_transcript	PB.41.13
PB.41.11	256	PB.41.14	0.758	incomplete-splice_match	not_rescued	long_read_transcript	reference_transcript	PB.41.13
PB.41.11	256	ENST00000411962.5	0.144	incomplete-splice_match	not_rescued	ML_probability	reference_transcript	PB.41.13
PB.41.8	0	PB.41.28	0.926	incomplete-splice_match	not_rescued	long_read_transcript	reference_transcript	PB.41.28
PB.41.8	256	ENST00000540437.5	0.592	incomplete-splice_match	not_rescued	ML_probability	reference_transcript	PB.41.28
PB.41.8	256	ENST00000545578.5	0.768	incomplete-splice_match	not_rescued	reference_already_present	reference_transcript	PB.41.28
PB.41.8	256	ENST00000435064.6	0.81	incomplete-splice_match	not_rescued	reference_already_present	reference_transcript	PB.41.28
PB.41.8	256	PB.41.26	0.756	incomplete-splice_match	not_rescued	long_read_transcript	reference_transcript	PB.41.28
PB.41.8	256	ENST00000478641.5	0.326	incomplete-splice_match	not_rescued	ML_probability	reference_transcript	PB.41.28
PB.41.10	0	ENST00000620829.4	0.286	incomplete-splice_match	not_rescued	ML_probability	reference_transcript	PB.41.13
PB.41.10	256	ENST00000540437.5	0.592	incomplete-splice_match	not_rescued	ML_probability	reference_transcript	PB.41.13
PB.41.10	256	PB.41.13	0.898	incomplete-splice_match	not_rescued	long_read_transcript	reference_transcript	PB.41.13
PB.41.10	256	ENST00000435064.6	0.81	incomplete-splice_match	not_rescued	reference_already_present	reference_transcript	PB.41.13
PB.41.10	256	ENST00000419704.5	0.516	incomplete-splice_match	not_rescued	ML_probability	reference_transcript	PB.41.13
PB.41.10	256	ENST00000458452.7	0.416	incomplete-splice_match	not_rescued	ML_probability	reference_transcript	PB.41.13
PB.41.9	0	ENST00000620829.4	0.286	novel_in_catalog	not_rescued	ML_probability	reference_transcript	PB.41.13
PB.41.9	256	PB.41.13	0.898	novel_in_catalog	not_rescued	long_read_transcript	reference_transcript	PB.41.13
PB.41.9	256	ENST00000323275.10	0.32	novel_in_catalog	not_rescued	ML_probability	reference_transcript	PB.41.13
PB.41.9	256	ENST00000435064.6	0.81	novel_in_catalog	not_rescued	reference_already_present	reference_transcript	PB.41.13
PB.41.9	256	ENST00000411962.5	0.144	novel_in_catalog	not_rescued	ML_probability	reference_transcript	PB.41.13
PB.41.9	256	ENST00000419704.5	0.516	novel_in_catalog	not_rescued	ML_probability	reference_transcript	PB.41.13
PB.41.6	0	ENST00000545578.5	0.768	novel_in_catalog	not_rescued	reference_already_present	reference_transcript	PB.41.32
PB.41.6	256	ENST00000540437.5	0.592	novel_in_catalog	not_rescued	ML_probability	reference_transcript	PB.41.32
PB.41.6	256	PB.41.13	0.898	novel_in_catalog	not_rescued	long_read_transcript	reference_transcript	PB.41.32
PB.41.6	256	ENST00000435064.6	0.81	novel_in_catalog	not_rescued	reference_already_present	reference_transcript	PB.41.32
PB.41.6	256	ENST00000458452.7	0.416	novel_in_catalog	not_rescued	ML_probability	reference_transcript	PB.41.32
PB.41.6	256	PB.41.32	0.992	novel_in_catalog	not_rescued	long_read_transcript	reference_transcript	PB.41.32
PB.41.4	0	ENST00000545578.5	0.768	novel_in_catalog	not_rescued	reference_already_present	reference_transcript	PB.41.32
PB.41.4	256	ENST00000540437.5	0.592	novel_in_catalog	not_rescued	ML_probability	reference_transcript	PB.41.32
PB.41.4	256	ENST00000435064.6	0.81	novel_in_catalog	not_rescued	reference_already_present	reference_transcript	PB.41.32
PB.41.4	256	ENST00000458452.7	0.416	novel_in_catalog	not_rescued	ML_probability	reference_transcript	PB.41.32
PB.41.4	256	PB.41.32	0.992	novel_in_catalog	not_rescued	long_read_transcript	reference_transcript	PB.41.32
PB.41.4	256	PB.41.13	0.898	novel_in_catalog	not_rescued	long_read_transcript	reference_transcript	PB.41.32
PB.41.7	0	ENST00000545578.5	0.768	novel_in_catalog	not_rescued	reference_already_present	reference_transcript	ENST00000545578.5
PB.41.7	256	ENST00000411962.5	0.144	novel_in_catalog	not_rescued	ML_probability	reference_transcript	ENST00000545578.5
PB.41.7	256	ENST00000620829.4	0.286	novel_in_catalog	not_rescued	ML_probability	reference_transcript	ENST00000545578.5
PB.41.7	256	ENST00000458452.7	0.416	novel_in_catalog	not_rescued	ML_probability	reference_transcript	ENST00000545578.5
PB.41.7	256	ENST00000419704.5	0.516	novel_in_catalog	not_rescued	ML_probability	reference_transcript	ENST00000545578.5
PB.41.7	256	PB.41.37	0.732	novel_in_catalog	not_rescued	ML_probability	reference_transcript	ENST00000545578.5
PB.41.5	0	ENST00000435064.6	0.81	novel_not_in_catalog	not_rescued	reference_already_present	reference_transcript	PB.41.32
PB.41.5	256	PB.41.32	0.992	novel_not_in_catalog	not_rescued	long_read_transcript	reference_transcript	PB.41.32
PB.41.5	256	ENST00000540437.5	0.592	novel_not_in_catalog	not_rescued	ML_probability	reference_transcript	PB.41.32
PB.41.5	256	ENST00000545578.5	0.768	novel_not_in_catalog	not_rescued	reference_already_present	reference_transcript	PB.41.32
PB.41.5	256	ENST00000458452.7	0.416	novel_not_in_catalog	not_rescued	ML_probability	reference_transcript	PB.41.32
PB.41.5	256	PB.41.13	0.898	novel_not_in_catalog	not_rescued	long_read_transcript	reference_transcript	PB.41.32
PB.41.16	0	ENST00000620829.4	0.286	incomplete-splice_match	not_rescued	ML_probability	reference_transcript	PB.41.13
PB.41.16	256	PB.41.13	0.898	incomplete-splice_match	not_rescued	long_read_transcript	reference_transcript	PB.41.13
PB.41.16	256	ENST00000540437.5	0.592	incomplete-splice_match	not_rescued	ML_probability	reference_transcript	PB.41.13
PB.41.16	256	ENST00000545578.5	0.768	incomplete-splice_match	not_rescued	reference_already_present	reference_transcript	PB.41.13
PB.41.16	256	ENST00000435064.6	0.81	incomplete-splice_match	not_rescued	reference_already_present	reference_transcript	PB.41.13
PB.41.16	256	ENST00000421495.6	0.182	incomplete-splice_match	not_rescued	ML_probability	reference_transcript	PB.41.13
PB.41.15	0	ENST00000540437.5	0.592	incomplete-splice_match	not_rescued	ML_probability	reference_transcript	PB.41.13
PB.41.15	256	PB.41.13	0.898	incomplete-splice_match	not_rescued	long_read_transcript	reference_transcript	PB.41.13
PB.41.15	256	ENST00000545578.5	0.768	incomplete-splice_match	not_rescued	reference_already_present	reference_transcript	PB.41.13
PB.41.15	256	ENST00000435064.6	0.81	incomplete-splice_match	not_rescued	reference_already_present	reference_transcript	PB.41.13
PB.41.15	256	ENST00000458452.7	0.416	incomplete-splice_match	not_rescued	ML_probability	reference_transcript	PB.41.13
PB.41.15	256	ENST00000419704.5	0.516	incomplete-splice_match	not_rescued	ML_probability	reference_transcript	PB.41.13
PB.41.17	0	PB.41.28	0.926	novel_not_in_catalog	not_rescued	long_read_transcript	long_read_transcript	PB.41.28
PB.41.17	256	PB.41.26	0.756	novel_not_in_catalog	not_rescued	long_read_transcript	long_read_transcript	PB.41.28
PB.41.17	256	ENST00000323275.10	0.32	novel_not_in_catalog	not_rescued	ML_probability	long_read_transcript	PB.41.28
PB.41.17	256	PB.41.13	0.898	novel_not_in_catalog	not_rescued	long_read_transcript	long_read_transcript	PB.41.28
PB.41.17	256	ENST00000411962.5	0.144	novel_not_in_catalog	not_rescued	ML_probability	long_read_transcript	PB.41.28
PB.41.17	256	ENST00000419704.5	0.516	novel_not_in_catalog	not_rescued	ML_probability	long_read_transcript	PB.41.28
PB.41.18	0	ENST00000545578.5	0.768	novel_in_catalog	not_rescued	reference_already_present	reference_transcript	PB.41.32
PB.41.18	256	ENST00000540437.5	0.592	novel_in_catalog	not_rescued	ML_probability	reference_transcript	PB.41.32
PB.41.18	256	ENST00000458452.7	0.416	novel_in_catalog	not_rescued	ML_probability	reference_transcript	PB.41.32
PB.41.18	256	ENST00000435064.6	0.81	novel_in_catalog	not_rescued	reference_already_present	reference_transcript	PB.41.32
PB.41.18	256	PB.41.32	0.992	novel_in_catalog	not_rescued	long_read_transcript	reference_transcript	PB.41.32
PB.41.18	256	PB.41.13	0.898	novel_in_catalog	not_rescued	long_read_transcript	reference_transcript	PB.41.32
PB.41.21	0	ENST00000470030.6	0.148	incomplete-splice_match	not_rescued	ML_probability	long_read_transcript	PB.41.13
PB.41.21	256	ENST00000419704.5	0.516	incomplete-splice_match	not_rescued	ML_probability	long_read_transcript	PB.41.13
PB.41.21	256	ENST00000462432.5	0.116	incomplete-splice_match	not_rescued	ML_probability	long_read_transcript	PB.41.13
PB.41.21	256	PB.41.13	0.898	incomplete-splice_match	not_rescued	long_read_transcript	long_read_transcript	PB.41.13
PB.41.21	256	ENST00000421495.6	0.182	incomplete-splice_match	not_rescued	ML_probability	long_read_transcript	PB.41.13
PB.41.21	256	ENST00000478641.5	0.326	incomplete-splice_match	not_rescued	ML_probability	long_read_transcript	PB.41.13
PB.41.20	0	ENST00000435064.6	0.81	novel_not_in_catalog	not_rescued	reference_already_present	reference_transcript	PB.41.32
PB.41.20	256	PB.41.32	0.992	novel_not_in_catalog	not_rescued	long_read_transcript	reference_transcript	PB.41.32
PB.41.20	256	ENST00000540437.5	0.592	novel_not_in_catalog	not_rescued	ML_probability	reference_transcript	PB.41.32
PB.41.20	256	ENST00000458452.7	0.416	novel_not_in_catalog	not_rescued	ML_probability	reference_transcript	PB.41.32
PB.41.20	256	ENST00000545578.5	0.768	novel_not_in_catalog	not_rescued	reference_already_present	reference_transcript	PB.41.32
PB.41.20	256	PB.41.13	0.898	novel_not_in_catalog	not_rescued	long_read_transcript	reference_transcript	PB.41.32
PB.41.19	0	ENST00000435064.6	0.81	novel_in_catalog	not_rescued	reference_already_present	reference_transcript	PB.41.32
PB.41.19	256	PB.41.32	0.992	novel_in_catalog	not_rescued	long_read_transcript	reference_transcript	PB.41.32
PB.41.19	256	ENST00000540437.5	0.592	novel_in_catalog	not_rescued	ML_probability	reference_transcript	PB.41.32
PB.41.19	256	ENST00000458452.7	0.416	novel_in_catalog	not_rescued	ML_probability	reference_transcript	PB.41.32
PB.41.19	256	ENST00000545578.5	0.768	novel_in_catalog	not_rescued	reference_already_present	reference_transcript	PB.41.32
PB.41.19	256	PB.41.13	0.898	novel_in_catalog	not_rescued	long_read_transcript	reference_transcript	PB.41.32
PB.41.24	0	ENST00000435064.6	0.81	novel_not_in_catalog	not_rescued	reference_already_present	reference_transcript	PB.41.32
PB.41.24	256	PB.41.32	0.992	novel_not_in_catalog	not_rescued	long_read_transcript	reference_transcript	PB.41.32
PB.41.24	256	ENST00000458452.7	0.416	novel_not_in_catalog	not_rescued	ML_probability	reference_transcript	PB.41.32
PB.41.24	256	ENST00000540437.5	0.592	novel_not_in_catalog	not_rescued	ML_probability	reference_transcript	PB.41.32
PB.41.24	256	ENST00000545578.5	0.768	novel_not_in_catalog	not_rescued	reference_already_present	reference_transcript	PB.41.32
PB.41.24	256	PB.41.13	0.898	novel_not_in_catalog	not_rescued	long_read_transcript	reference_transcript	PB.41.32
PB.41.23	0	ENST00000435064.6	0.81	novel_in_catalog	not_rescued	reference_already_present	reference_transcript	PB.41.32
PB.41.23	256	PB.41.32	0.992	novel_in_catalog	not_rescued	long_read_transcript	reference_transcript	PB.41.32
PB.41.23	256	ENST00000540437.5	0.592	novel_in_catalog	not_rescued	ML_probability	reference_transcript	PB.41.32
PB.41.23	256	ENST00000458452.7	0.416	novel_in_catalog	not_rescued	ML_probability	reference_transcript	PB.41.32
PB.41.23	256	ENST00000545578.5	0.768	novel_in_catalog	not_rescued	reference_already_present	reference_transcript	PB.41.32
PB.41.23	256	PB.41.13	0.898	novel_in_catalog	not_rescued	long_read_transcript	reference_transcript	PB.41.32
PB.41.41	0	ENST00000435064.6	0.81	incomplete-splice_match	not_rescued	reference_already_present	reference_transcript	ENST00000435064.6
PB.41.41	256	PB.41.14	0.758	incomplete-splice_match	not_rescued	long_read_transcript	reference_transcript	ENST00000435064.6
PB.41.41	256	ENST00000545578.5	0.768	incomplete-splice_match	not_rescued	reference_already_present	reference_transcript	ENST00000435064.6
PB.41.41	256	PB.41.26	0.756	incomplete-splice_match	not_rescued	long_read_transcript	reference_transcript	ENST00000435064.6
PB.41.41	256	ENST00000458452.7	0.416	incomplete-splice_match	not_rescued	ML_probability	reference_transcript	ENST00000435064.6
PB.41.41	256	ENST00000421495.6	0.182	incomplete-splice_match	not_rescued	ML_probability	reference_transcript	ENST00000435064.6
PB.41.38	0	ENST00000478641.5	0.326	novel_in_catalog	not_rescued	ML_probability	long_read_transcript	PB.41.26
PB.41.38	256	ENST00000421495.6	0.182	novel_in_catalog	not_rescued	ML_probability	long_read_transcript	PB.41.26
PB.41.38	256	PB.41.26	0.756	novel_in_catalog	not_rescued	long_read_transcript	long_read_transcript	PB.41.26
PB.41.35	0	ENST00000478641.5	0.326	novel_in_catalog	not_rescued	ML_probability	long_read_transcript	PB.41.28
PB.41.35	256	PB.41.28	0.926	novel_in_catalog	not_rescued	long_read_transcript	long_read_transcript	PB.41.28
PB.41.35	256	PB.41.26	0.756	novel_in_catalog	not_rescued	long_read_transcript	long_read_transcript	PB.41.28
PB.41.39	0	ENST00000323275.10	0.32	incomplete-splice_match	not_rescued	ML_probability	long_read_transcript	PB.41.13
PB.41.39	256	ENST00000458452.7	0.416	incomplete-splice_match	not_rescued	ML_probability	long_read_transcript	PB.41.13
PB.41.39	256	PB.41.14	0.758	incomplete-splice_match	not_rescued	long_read_transcript	long_read_transcript	PB.41.13
PB.41.39	256	PB.41.13	0.898	incomplete-splice_match	not_rescued	long_read_transcript	long_read_transcript	PB.41.13
PB.41.39	256	ENST00000540437.5	0.592	incomplete-splice_match	not_rescued	ML_probability	long_read_transcript	PB.41.13
PB.41.39	256	PB.41.37	0.732	incomplete-splice_match	not_rescued	ML_probability	long_read_transcript	PB.41.13
PB.41.34	0	PB.41.28	0.926	novel_in_catalog	not_rescued	long_read_transcript	long_read_transcript	PB.41.28
PB.41.34	256	PB.41.26	0.756	novel_in_catalog	not_rescued	long_read_transcript	long_read_transcript	PB.41.28
PB.41.34	256	ENST00000478641.5	0.326	novel_in_catalog	not_rescued	ML_probability	long_read_transcript	PB.41.28
PB.41.27	0	ENST00000478641.5	0.326	novel_in_catalog	not_rescued	ML_probability	long_read_transcript	PB.41.28
PB.41.27	256	PB.41.26	0.756	novel_in_catalog	not_rescued	long_read_transcript	long_read_transcript	PB.41.28
PB.41.27	256	PB.41.28	0.926	novel_in_catalog	not_rescued	long_read_transcript	long_read_transcript	PB.41.28
PB.41.36	0	ENST00000458452.7	0.416	incomplete-splice_match	not_rescued	ML_probability	reference_transcript	PB.41.32
PB.41.36	256	ENST00000545578.5	0.768	incomplete-splice_match	not_rescued	reference_already_present	reference_transcript	PB.41.32
PB.41.36	256	PB.41.32	0.992	incomplete-splice_match	not_rescued	long_read_transcript	reference_transcript	PB.41.32
PB.41.36	256	ENST00000435064.6	0.81	incomplete-splice_match	not_rescued	reference_already_present	reference_transcript	PB.41.32
PB.41.36	256	PB.41.13	0.898	incomplete-splice_match	not_rescued	long_read_transcript	reference_transcript	PB.41.32
PB.41.36	256	ENST00000540437.5	0.592	incomplete-splice_match	not_rescued	ML_probability	reference_transcript	PB.41.32
PB.41.29	0	ENST00000435064.6	0.81	novel_not_in_catalog	not_rescued	reference_already_present	reference_transcript	PB.41.32
PB.41.29	256	PB.41.32	0.992	novel_not_in_catalog	not_rescued	long_read_transcript	reference_transcript	PB.41.32
PB.41.29	256	ENST00000458452.7	0.416	novel_not_in_catalog	not_rescued	ML_probability	reference_transcript	PB.41.32
PB.41.29	256	ENST00000540437.5	0.592	novel_not_in_catalog	not_rescued	ML_probability	reference_transcript	PB.41.32
PB.41.29	256	ENST00000545578.5	0.768	novel_not_in_catalog	not_rescued	reference_already_present	reference_transcript	PB.41.32
PB.41.29	256	PB.41.13	0.898	novel_not_in_catalog	not_rescued	long_read_transcript	reference_transcript	PB.41.32
PB.41.25	0	PB.41.13	0.898	novel_in_catalog	not_rescued	long_read_transcript	long_read_transcript	PB.41.28
PB.41.25	256	PB.41.28	0.926	novel_in_catalog	not_rescued	long_read_transcript	long_read_transcript	PB.41.28
PB.41.25	256	ENST00000323275.10	0.32	novel_in_catalog	not_rescued	ML_probability	long_read_transcript	PB.41.28
PB.41.25	256	PB.41.26	0.756	novel_in_catalog	not_rescued	long_read_transcript	long_read_transcript	PB.41.28
PB.41.40	0	ENST00000421495.6	0.182	novel_in_catalog	not_rescued	ML_probability	long_read_transcript	PB.41.14
PB.41.40	256	PB.41.14	0.758	novel_in_catalog	not_rescued	long_read_transcript	long_read_transcript	PB.41.14
PB.41.40	256	PB.41.37	0.732	novel_in_catalog	not_rescued	ML_probability	long_read_transcript	PB.41.14
PB.41.40	256	ENST00000411962.5	0.144	novel_in_catalog	not_rescued	ML_probability	long_read_transcript	PB.41.14
PB.41.40	256	ENST00000419704.5	0.516	novel_in_catalog	not_rescued	ML_probability	long_read_transcript	PB.41.14
PB.41.40	256	ENST00000620829.4	0.286	novel_in_catalog	not_rescued	ML_probability	long_read_transcript	PB.41.14
PB.41.33	0	ENST00000435064.6	0.81	novel_in_catalog	not_rescued	reference_already_present	reference_transcript	PB.41.32
PB.41.33	256	PB.41.28	0.926	novel_in_catalog	not_rescued	long_read_transcript	reference_transcript	PB.41.32
PB.41.33	256	PB.41.32	0.992	novel_in_catalog	not_rescued	long_read_transcript	reference_transcript	PB.41.32
PB.41.33	256	ENST00000458452.7	0.416	novel_in_catalog	not_rescued	ML_probability	reference_transcript	PB.41.32
PB.41.33	256	ENST00000540437.5	0.592	novel_in_catalog	not_rescued	ML_probability	reference_transcript	PB.41.32
PB.41.33	256	ENST00000545578.5	0.768	novel_in_catalog	not_rescued	reference_already_present	reference_transcript	PB.41.32
PB.41.31	0	ENST00000540437.5	0.592	novel_in_catalog	not_rescued	ML_probability	reference_transcript	PB.41.32
PB.41.31	256	ENST00000458452.7	0.416	novel_in_catalog	not_rescued	ML_probability	reference_transcript	PB.41.32
PB.41.31	256	PB.41.32	0.992	novel_in_catalog	not_rescued	long_read_transcript	reference_transcript	PB.41.32
PB.41.31	256	ENST00000435064.6	0.81	novel_in_catalog	not_rescued	reference_already_present	reference_transcript	PB.41.32
PB.41.31	256	PB.41.13	0.898	novel_in_catalog	not_rescued	long_read_transcript	reference_transcript	PB.41.32
PB.41.31	256	ENST00000545578.5	0.768	novel_in_catalog	not_rescued	reference_already_present	reference_transcript	PB.41.32
PB.41.46	0	ENST00000429572.5	0.868	incomplete-splice_match	not_rescued	ML_probability	long_read_transcript	PB.41.48
PB.41.46	256	PB.41.48	0.946	incomplete-splice_match	not_rescued	long_read_transcript	long_read_transcript	PB.41.48
PB.41.46	256	ENST00000498173.2	0.86	incomplete-splice_match	not_rescued	ML_probability	long_read_transcript	PB.41.48
PB.41.46	256	PB.41.49	0.872	incomplete-splice_match	not_rescued	ML_probability	long_read_transcript	PB.41.48
PB.42.4	0	PB.42.1	0.718	novel_in_catalog	not_rescued	long_read_transcript	long_read_transcript	PB.42.1
PB.42.5	0	PB.42.3	0.81	novel_in_catalog	not_rescued	ML_probability	long_read_transcript	PB.42.2
PB.42.5	256	ENST00000343938.9	0.892	novel_in_catalog	not_rescued	ML_probability	long_read_transcript	PB.42.2
PB.42.5	256	PB.42.1	0.718	novel_in_catalog	not_rescued	long_read_transcript	long_read_transcript	PB.42.2
PB.42.5	256	PB.42.2	0.994	novel_in_catalog	not_rescued	long_read_transcript	long_read_transcript	PB.42.2
PB.43.1	0	PB.43.16	0.994	novel_in_catalog	not_rescued	ML_probability	long_read_transcript	PB.43.3
PB.43.1	256	ENST00000378888.10	0.85	novel_in_catalog	not_rescued	ML_probability	long_read_transcript	PB.43.3
PB.43.1	256	PB.43.17	0.932	novel_in_catalog	not_rescued	ML_probability	long_read_transcript	PB.43.3
PB.43.1	256	PB.43.3	0.998	novel_in_catalog	not_rescued	long_read_transcript	long_read_transcript	PB.43.3
PB.43.1	256	PB.43.14	0.774	novel_in_catalog	not_rescued	long_read_transcript	long_read_transcript	PB.43.3
PB.43.1	256	PB.43.24	0.894	novel_in_catalog	not_rescued	ML_probability	long_read_transcript	PB.43.3
PB.43.2	0	PB.43.14	0.774	novel_in_catalog	not_rescued	long_read_transcript	long_read_transcript	PB.43.14
PB.43.13	0	PB.43.3	0.998	novel_in_catalog	not_rescued	long_read_transcript	long_read_transcript	PB.43.3
PB.43.13	256	ENST00000378888.10	0.85	novel_in_catalog	not_rescued	ML_probability	long_read_transcript	PB.43.3
PB.43.13	256	PB.43.14	0.774	novel_in_catalog	not_rescued	long_read_transcript	long_read_transcript	PB.43.3
PB.43.13	256	PB.43.17	0.932	novel_in_catalog	not_rescued	ML_probability	long_read_transcript	PB.43.3
PB.43.13	256	PB.43.16	0.994	novel_in_catalog	not_rescued	ML_probability	long_read_transcript	PB.43.3
PB.43.13	256	PB.43.24	0.894	novel_in_catalog	not_rescued	ML_probability	long_read_transcript	PB.43.3
PB.43.10	0	PB.43.14	0.774	novel_in_catalog	not_rescued	long_read_transcript	long_read_transcript	PB.43.14
PB.43.4	0	ENST00000378888.10	0.85	novel_in_catalog	not_rescued	ML_probability	long_read_transcript	PB.43.3
PB.43.4	256	PB.43.3	0.998	novel_in_catalog	not_rescued	long_read_transcript	long_read_transcript	PB.43.3
PB.43.4	256	PB.43.24	0.894	novel_in_catalog	not_rescued	ML_probability	long_read_transcript	PB.43.3
PB.43.4	256	PB.43.16	0.994	novel_in_catalog	not_rescued	ML_probability	long_read_transcript	PB.43.3
PB.43.4	256	PB.43.17	0.932	novel_in_catalog	not_rescued	ML_probability	long_read_transcript	PB.43.3
PB.43.4	256	PB.43.14	0.774	novel_in_catalog	not_rescued	long_read_transcript	long_read_transcript	PB.43.3
PB.43.5	0	PB.43.3	0.998	novel_not_in_catalog	not_rescued	long_read_transcript	long_read_transcript	PB.43.3
PB.43.5	256	ENST00000378888.10	0.85	novel_not_in_catalog	not_rescued	ML_probability	long_read_transcript	PB.43.3
PB.43.5	256	PB.43.24	0.894	novel_not_in_catalog	not_rescued	ML_probability	long_read_transcript	PB.43.3
PB.43.5	256	PB.43.16	0.994	novel_not_in_catalog	not_rescued	ML_probability	long_read_transcript	PB.43.3
PB.43.5	256	PB.43.14	0.774	novel_not_in_catalog	not_rescued	long_read_transcript	long_read_transcript	PB.43.3
PB.43.5	256	PB.43.17	0.932	novel_not_in_catalog	not_rescued	ML_probability	long_read_transcript	PB.43.3
PB.43.6	0	ENST00000378888.10	0.85	novel_not_in_catalog	not_rescued	ML_probability	long_read_transcript	PB.43.3
PB.43.6	256	PB.43.3	0.998	novel_not_in_catalog	not_rescued	long_read_transcript	long_read_transcript	PB.43.3
PB.43.6	256	PB.43.24	0.894	novel_not_in_catalog	not_rescued	ML_probability	long_read_transcript	PB.43.3
PB.43.6	256	PB.43.16	0.994	novel_not_in_catalog	not_rescued	ML_probability	long_read_transcript	PB.43.3
PB.43.6	256	PB.43.17	0.932	novel_not_in_catalog	not_rescued	ML_probability	long_read_transcript	PB.43.3
PB.43.6	256	PB.43.14	0.774	novel_not_in_catalog	not_rescued	long_read_transcript	long_read_transcript	PB.43.3
PB.43.15	0	PB.43.16	0.994	novel_in_catalog	not_rescued	ML_probability	long_read_transcript	PB.43.3
PB.43.15	256	PB.43.17	0.932	novel_in_catalog	not_rescued	ML_probability	long_read_transcript	PB.43.3
PB.43.15	256	ENST00000378888.10	0.85	novel_in_catalog	not_rescued	ML_probability	long_read_transcript	PB.43.3
PB.43.15	256	PB.43.14	0.774	novel_in_catalog	not_rescued	long_read_transcript	long_read_transcript	PB.43.3
PB.43.15	256	PB.43.3	0.998	novel_in_catalog	not_rescued	long_read_transcript	long_read_transcript	PB.43.3
PB.43.15	256	PB.43.24	0.894	novel_in_catalog	not_rescued	ML_probability	long_read_transcript	PB.43.3
PB.43.22	0	PB.43.24	0.894	novel_in_catalog	not_rescued	ML_probability	long_read_transcript	PB.43.3
PB.43.22	256	ENST00000378888.10	0.85	novel_in_catalog	not_rescued	ML_probability	long_read_transcript	PB.43.3
PB.43.22	256	PB.43.3	0.998	novel_in_catalog	not_rescued	long_read_transcript	long_read_transcript	PB.43.3
PB.43.22	256	PB.43.17	0.932	novel_in_catalog	not_rescued	ML_probability	long_read_transcript	PB.43.3
PB.43.22	256	PB.43.16	0.994	novel_in_catalog	not_rescued	ML_probability	long_read_transcript	PB.43.3
PB.43.22	256	PB.43.14	0.774	novel_in_catalog	not_rescued	long_read_transcript	long_read_transcript	PB.43.3
PB.43.23	0	PB.43.3	0.998	novel_not_in_catalog	not_rescued	long_read_transcript	long_read_transcript	PB.43.3
PB.43.23	256	ENST00000378888.10	0.85	novel_not_in_catalog	not_rescued	ML_probability	long_read_transcript	PB.43.3
PB.43.23	256	PB.43.24	0.894	novel_not_in_catalog	not_rescued	ML_probability	long_read_transcript	PB.43.3
PB.43.23	256	PB.43.16	0.994	novel_not_in_catalog	not_rescued	ML_probability	long_read_transcript	PB.43.3
PB.43.23	256	PB.43.17	0.932	novel_not_in_catalog	not_rescued	ML_probability	long_read_transcript	PB.43.3
PB.43.23	256	PB.43.14	0.774	novel_not_in_catalog	not_rescued	long_read_transcript	long_read_transcript	PB.43.3
PB.43.27	0	ENST00000378888.10	0.85	novel_not_in_catalog	not_rescued	ML_probability	long_read_transcript	PB.43.3
PB.43.27	256	PB.43.3	0.998	novel_not_in_catalog	not_rescued	long_read_transcript	long_read_transcript	PB.43.3
PB.43.27	256	PB.43.24	0.894	novel_not_in_catalog	not_rescued	ML_probability	long_read_transcript	PB.43.3
PB.43.27	256	PB.43.16	0.994	novel_not_in_catalog	not_rescued	ML_probability	long_read_transcript	PB.43.3
PB.43.27	256	ENST00000378891.9	0.574	novel_not_in_catalog	not_rescued	ML_probability	long_read_transcript	PB.43.3
PB.43.27	256	PB.43.17	0.932	novel_not_in_catalog	not_rescued	ML_probability	long_read_transcript	PB.43.3
PB.43.28	0	PB.43.24	0.894	novel_in_catalog	not_rescued	ML_probability	long_read_transcript	PB.43.3
PB.43.28	256	PB.43.3	0.998	novel_in_catalog	not_rescued	long_read_transcript	long_read_transcript	PB.43.3
PB.43.28	256	ENST00000378888.10	0.85	novel_in_catalog	not_rescued	ML_probability	long_read_transcript	PB.43.3
PB.43.28	256	PB.43.17	0.932	novel_in_catalog	not_rescued	ML_probability	long_read_transcript	PB.43.3
PB.43.28	256	ENST00000378891.9	0.574	novel_in_catalog	not_rescued	ML_probability	long_read_transcript	PB.43.3
PB.43.28	256	PB.43.16	0.994	novel_in_catalog	not_rescued	ML_probability	long_read_transcript	PB.43.3
PB.43.29	0	PB.43.14	0.774	novel_in_catalog	not_rescued	long_read_transcript	long_read_transcript	PB.43.14
PB.44.1	0	ENST00000342753.8	0.4	novel_in_catalog	not_rescued	ML_probability	reference_transcript	ENST00000309212.11
PB.44.1	256	ENST00000309212.11	0.862	novel_in_catalog	rescued_mapping	NA	reference_transcript	ENST00000309212.11
PB.44.1	256	ENST00000477278.3	0.406	novel_in_catalog	not_rescued	ML_probability	reference_transcript	ENST00000309212.11
PB.44.11	0	ENST00000474033.5	0.534	incomplete-splice_match	not_rescued	ML_probability	reference_transcript	ENST00000309212.11
PB.44.11	256	ENST00000309212.11	0.862	incomplete-splice_match	rescued_mapping	NA	reference_transcript	ENST00000309212.11
PB.44.11	256	ENST00000477278.3	0.406	incomplete-splice_match	not_rescued	ML_probability	reference_transcript	ENST00000309212.11
PB.44.11	256	ENST00000342753.8	0.4	incomplete-splice_match	not_rescued	ML_probability	reference_transcript	ENST00000309212.11
PB.44.10	0	ENST00000477278.3	0.406	incomplete-splice_match	not_rescued	ML_probability	reference_transcript	ENST00000309212.11
PB.44.10	256	ENST00000342753.8	0.4	incomplete-splice_match	not_rescued	ML_probability	reference_transcript	ENST00000309212.11
PB.44.10	256	ENST00000309212.11	0.862	incomplete-splice_match	rescued_mapping	NA	reference_transcript	ENST00000309212.11
PB.44.10	256	ENST00000474033.5	0.534	incomplete-splice_match	not_rescued	ML_probability	reference_transcript	ENST00000309212.11
PB.44.9	0	ENST00000342753.8	0.4	incomplete-splice_match	not_rescued	ML_probability	reference_transcript	ENST00000309212.11
PB.44.9	256	ENST00000477278.3	0.406	incomplete-splice_match	not_rescued	ML_probability	reference_transcript	ENST00000309212.11
PB.44.9	256	ENST00000309212.11	0.862	incomplete-splice_match	rescued_mapping	NA	reference_transcript	ENST00000309212.11
PB.44.7	0	ENST00000477278.3	0.406	novel_in_catalog	not_rescued	ML_probability	reference_transcript	ENST00000309212.11
PB.44.7	256	ENST00000309212.11	0.862	novel_in_catalog	rescued_mapping	NA	reference_transcript	ENST00000309212.11
PB.44.7	256	ENST00000342753.8	0.4	novel_in_catalog	not_rescued	ML_probability	reference_transcript	ENST00000309212.11
PB.44.6	0	ENST00000309212.11	0.862	incomplete-splice_match	rescued_mapping	NA	reference_transcript	ENST00000309212.11
PB.44.6	256	ENST00000477278.3	0.406	incomplete-splice_match	not_rescued	ML_probability	reference_transcript	ENST00000309212.11
PB.44.6	256	ENST00000342753.8	0.4	incomplete-splice_match	not_rescued	ML_probability	reference_transcript	ENST00000309212.11
PB.44.6	256	ENST00000445648.5	0.366	incomplete-splice_match	not_rescued	ML_probability	reference_transcript	ENST00000309212.11
PB.44.5	0	ENST00000309212.11	0.862	novel_in_catalog	rescued_mapping	NA	reference_transcript	ENST00000309212.11
PB.44.5	256	ENST00000477278.3	0.406	novel_in_catalog	not_rescued	ML_probability	reference_transcript	ENST00000309212.11
PB.44.5	256	ENST00000342753.8	0.4	novel_in_catalog	not_rescued	ML_probability	reference_transcript	ENST00000309212.11
PB.44.5	256	ENST00000445648.5	0.366	novel_in_catalog	not_rescued	ML_probability	reference_transcript	ENST00000309212.11
PB.44.2	0	ENST00000477278.3	0.406	novel_in_catalog	not_rescued	ML_probability	reference_transcript	ENST00000309212.11
PB.44.2	256	ENST00000309212.11	0.862	novel_in_catalog	rescued_mapping	NA	reference_transcript	ENST00000309212.11
PB.44.2	256	ENST00000342753.8	0.4	novel_in_catalog	not_rescued	ML_probability	reference_transcript	ENST00000309212.11
PB.44.2	256	ENST00000445648.5	0.366	novel_in_catalog	not_rescued	ML_probability	reference_transcript	ENST00000309212.11
PB.44.4	0	ENST00000477278.3	0.406	novel_not_in_catalog	not_rescued	ML_probability	reference_transcript	ENST00000309212.11
PB.44.4	256	ENST00000309212.11	0.862	novel_not_in_catalog	rescued_mapping	NA	reference_transcript	ENST00000309212.11
PB.44.4	256	ENST00000342753.8	0.4	novel_not_in_catalog	not_rescued	ML_probability	reference_transcript	ENST00000309212.11
PB.44.4	256	ENST00000445648.5	0.366	novel_not_in_catalog	not_rescued	ML_probability	reference_transcript	ENST00000309212.11
PB.44.3	0	ENST00000477278.3	0.406	novel_not_in_catalog	not_rescued	ML_probability	reference_transcript	ENST00000309212.11
PB.44.3	256	ENST00000309212.11	0.862	novel_not_in_catalog	rescued_mapping	NA	reference_transcript	ENST00000309212.11
PB.44.3	256	ENST00000342753.8	0.4	novel_not_in_catalog	not_rescued	ML_probability	reference_transcript	ENST00000309212.11
PB.44.3	256	ENST00000445648.5	0.366	novel_not_in_catalog	not_rescued	ML_probability	reference_transcript	ENST00000309212.11
PB.45.3	0	PB.45.1	0.88	novel_in_catalog	not_rescued	ML_probability	long_read_transcript	PB.45.2
PB.45.3	256	PB.45.10	0.826	novel_in_catalog	not_rescued	ML_probability	long_read_transcript	PB.45.2
PB.45.3	256	ENST00000378853.3	0.612	novel_in_catalog	not_rescued	ML_probability	long_read_transcript	PB.45.2
PB.45.3	256	PB.45.2	0.982	novel_in_catalog	not_rescued	long_read_transcript	long_read_transcript	PB.45.2
PB.45.3	256	PB.45.6	0.87	novel_in_catalog	not_rescued	ML_probability	long_read_transcript	PB.45.2
PB.45.3	256	ENST00000338370.7	0.578	novel_in_catalog	not_rescued	ML_probability	long_read_transcript	PB.45.2
PB.45.5	0	PB.45.4	0.924	novel_not_in_catalog	not_rescued	long_read_transcript	long_read_transcript	PB.45.4
PB.45.9	0	ENST00000338370.7	0.578	novel_not_in_catalog	not_rescued	ML_probability	long_read_transcript	PB.45.2
PB.45.9	256	PB.45.2	0.982	novel_not_in_catalog	not_rescued	long_read_transcript	long_read_transcript	PB.45.2
PB.45.7	0	PB.45.2	0.982	novel_in_catalog	not_rescued	long_read_transcript	long_read_transcript	PB.45.2
PB.45.14	0	ENST00000338370.7	0.578	novel_in_catalog	not_rescued	ML_probability	long_read_transcript	PB.45.2
PB.45.14	256	PB.45.2	0.982	novel_in_catalog	not_rescued	long_read_transcript	long_read_transcript	PB.45.2
PB.48.4	0	PB.48.11	0.988	novel_in_catalog	not_rescued	ML_probability	long_read_transcript	PB.48.21
PB.48.4	256	PB.48.13	0.772	novel_in_catalog	not_rescued	ML_probability	long_read_transcript	PB.48.21
PB.48.4	256	PB.48.2	0.792	novel_in_catalog	not_rescued	ML_probability	long_read_transcript	PB.48.21
PB.48.4	256	PB.48.35	0.904	novel_in_catalog	not_rescued	ML_probability	long_read_transcript	PB.48.21
PB.48.4	256	PB.48.21	0.99	novel_in_catalog	not_rescued	long_read_transcript	long_read_transcript	PB.48.21
PB.48.4	256	PB.48.42	0.954	novel_in_catalog	not_rescued	long_read_transcript	long_read_transcript	PB.48.21
PB.48.1	0	ENST00000400809.8	0.872	novel_not_in_catalog	not_rescued	ML_probability	long_read_transcript	PB.48.6
PB.48.1	256	PB.48.6	0.996	novel_not_in_catalog	not_rescued	long_read_transcript	long_read_transcript	PB.48.6
PB.48.1	256	PB.48.9	0.728	novel_not_in_catalog	not_rescued	ML_probability	long_read_transcript	PB.48.6
PB.48.1	256	PB.48.16	0.714	novel_not_in_catalog	not_rescued	ML_probability	long_read_transcript	PB.48.6
PB.48.1	256	PB.48.15	0.914	novel_not_in_catalog	not_rescued	ML_probability	long_read_transcript	PB.48.6
PB.48.1	256	PB.48.7	0.954	novel_not_in_catalog	not_rescued	long_read_transcript	long_read_transcript	PB.48.6
PB.48.12	0	PB.48.6	0.996	incomplete-splice_match	not_rescued	long_read_transcript	long_read_transcript	PB.48.6
PB.48.12	256	ENST00000480479.5	0.454	incomplete-splice_match	not_rescued	ML_probability	long_read_transcript	PB.48.6
PB.48.12	256	PB.48.9	0.728	incomplete-splice_match	not_rescued	ML_probability	long_read_transcript	PB.48.6
PB.48.12	256	PB.48.2	0.792	incomplete-splice_match	not_rescued	ML_probability	long_read_transcript	PB.48.6
PB.48.12	256	PB.48.13	0.772	incomplete-splice_match	not_rescued	ML_probability	long_read_transcript	PB.48.6
PB.48.12	256	ENST00000400809.8	0.872	incomplete-splice_match	not_rescued	ML_probability	long_read_transcript	PB.48.6
PB.48.10	0	PB.48.7	0.954	novel_not_in_catalog	not_rescued	long_read_transcript	long_read_transcript	PB.48.6
PB.48.10	256	PB.48.14	0.938	novel_not_in_catalog	not_rescued	ML_probability	long_read_transcript	PB.48.6
PB.48.10	256	PB.48.16	0.714	novel_not_in_catalog	not_rescued	ML_probability	long_read_transcript	PB.48.6
PB.48.10	256	PB.48.15	0.914	novel_not_in_catalog	not_rescued	ML_probability	long_read_transcript	PB.48.6
PB.48.10	256	PB.48.6	0.996	novel_not_in_catalog	not_rescued	long_read_transcript	long_read_transcript	PB.48.6
PB.48.10	256	ENST00000400809.8	0.872	novel_not_in_catalog	not_rescued	ML_probability	long_read_transcript	PB.48.6
PB.48.5	0	PB.48.13	0.772	novel_not_in_catalog	not_rescued	ML_probability	long_read_transcript	PB.48.6
PB.48.5	256	PB.48.7	0.954	novel_not_in_catalog	not_rescued	long_read_transcript	long_read_transcript	PB.48.6
PB.48.5	256	PB.48.16	0.714	novel_not_in_catalog	not_rescued	ML_probability	long_read_transcript	PB.48.6
PB.48.5	256	PB.48.15	0.914	novel_not_in_catalog	not_rescued	ML_probability	long_read_transcript	PB.48.6
PB.48.5	256	PB.48.6	0.996	novel_not_in_catalog	not_rescued	long_read_transcript	long_read_transcript	PB.48.6
PB.48.5	256	ENST00000400809.8	0.872	novel_not_in_catalog	not_rescued	ML_probability	long_read_transcript	PB.48.6
PB.48.8	0	ENST00000400809.8	0.872	novel_not_in_catalog	not_rescued	ML_probability	long_read_transcript	PB.48.6
PB.48.8	256	PB.48.6	0.996	novel_not_in_catalog	not_rescued	long_read_transcript	long_read_transcript	PB.48.6
PB.48.8	256	PB.48.7	0.954	novel_not_in_catalog	not_rescued	long_read_transcript	long_read_transcript	PB.48.6
PB.48.8	256	PB.48.16	0.714	novel_not_in_catalog	not_rescued	ML_probability	long_read_transcript	PB.48.6
PB.48.8	256	PB.48.15	0.914	novel_not_in_catalog	not_rescued	ML_probability	long_read_transcript	PB.48.6
PB.48.8	256	PB.48.9	0.728	novel_not_in_catalog	not_rescued	ML_probability	long_read_transcript	PB.48.6
PB.48.18	0	ENST00000400809.8	0.872	novel_not_in_catalog	not_rescued	ML_probability	long_read_transcript	PB.48.6
PB.48.18	256	PB.48.6	0.996	novel_not_in_catalog	not_rescued	long_read_transcript	long_read_transcript	PB.48.6
PB.48.18	256	PB.48.9	0.728	novel_not_in_catalog	not_rescued	ML_probability	long_read_transcript	PB.48.6
PB.48.18	256	PB.48.16	0.714	novel_not_in_catalog	not_rescued	ML_probability	long_read_transcript	PB.48.6
PB.48.18	256	PB.48.15	0.914	novel_not_in_catalog	not_rescued	ML_probability	long_read_transcript	PB.48.6
PB.48.18	256	PB.48.7	0.954	novel_not_in_catalog	not_rescued	long_read_transcript	long_read_transcript	PB.48.6
PB.48.23	0	ENST00000496007.5	0.57	novel_not_in_catalog	not_rescued	ML_probability	long_read_transcript	PB.48.39
PB.48.23	256	PB.48.15	0.914	novel_not_in_catalog	not_rescued	ML_probability	long_read_transcript	PB.48.39
PB.48.23	256	PB.48.39	0.998	novel_not_in_catalog	not_rescued	long_read_transcript	long_read_transcript	PB.48.39
PB.48.23	256	PB.48.11	0.988	novel_not_in_catalog	not_rescued	ML_probability	long_read_transcript	PB.48.39
PB.48.23	256	PB.48.21	0.99	novel_not_in_catalog	not_rescued	long_read_transcript	long_read_transcript	PB.48.39
PB.48.23	256	PB.48.53	0.948	novel_not_in_catalog	not_rescued	ML_probability	long_read_transcript	PB.48.39
PB.48.25	0	PB.48.15	0.914	incomplete-splice_match	not_rescued	ML_probability	long_read_transcript	PB.48.6
PB.48.25	256	PB.48.9	0.728	incomplete-splice_match	not_rescued	ML_probability	long_read_transcript	PB.48.6
PB.48.25	256	ENST00000400809.8	0.872	incomplete-splice_match	not_rescued	ML_probability	long_read_transcript	PB.48.6
PB.48.25	256	PB.48.7	0.954	incomplete-splice_match	not_rescued	long_read_transcript	long_read_transcript	PB.48.6
PB.48.25	256	PB.48.16	0.714	incomplete-splice_match	not_rescued	ML_probability	long_read_transcript	PB.48.6
PB.48.25	256	PB.48.6	0.996	incomplete-splice_match	not_rescued	long_read_transcript	long_read_transcript	PB.48.6
PB.48.26	0	PB.48.13	0.772	novel_in_catalog	not_rescued	ML_probability	long_read_transcript	PB.48.21
PB.48.26	256	PB.48.21	0.99	novel_in_catalog	not_rescued	long_read_transcript	long_read_transcript	PB.48.21
PB.48.26	256	PB.48.11	0.988	novel_in_catalog	not_rescued	ML_probability	long_read_transcript	PB.48.21
PB.48.26	256	PB.48.42	0.954	novel_in_catalog	not_rescued	long_read_transcript	long_read_transcript	PB.48.21
PB.48.26	256	ENST00000496007.5	0.57	novel_in_catalog	not_rescued	ML_probability	long_read_transcript	PB.48.21
PB.48.26	256	PB.48.49	0.924	novel_in_catalog	not_rescued	ML_probability	long_read_transcript	PB.48.21
PB.48.24	0	ENST00000400809.8	0.872	novel_not_in_catalog	not_rescued	ML_probability	long_read_transcript	PB.48.6,PB.48.48
PB.48.24	256	PB.48.6	0.996	novel_not_in_catalog	not_rescued	long_read_transcript	long_read_transcript	PB.48.6,PB.48.48
PB.48.24	256	PB.48.48	0.996	novel_not_in_catalog	not_rescued	long_read_transcript	long_read_transcript	PB.48.6,PB.48.48
PB.48.24	256	PB.48.22	0.762	novel_not_in_catalog	not_rescued	ML_probability	long_read_transcript	PB.48.6,PB.48.48
PB.48.24	256	PB.48.7	0.954	novel_not_in_catalog	not_rescued	long_read_transcript	long_read_transcript	PB.48.6,PB.48.48
PB.48.24	256	PB.48.40	0.95	novel_not_in_catalog	not_rescued	ML_probability	long_read_transcript	PB.48.6,PB.48.48
PB.48.32	0	PB.48.21	0.99	incomplete-splice_match	not_rescued	long_read_transcript	long_read_transcript	PB.48.48
PB.48.32	256	PB.48.11	0.988	incomplete-splice_match	not_rescued	ML_probability	long_read_transcript	PB.48.48
PB.48.32	256	ENST00000482621.5	0.614	incomplete-splice_match	not_rescued	ML_probability	long_read_transcript	PB.48.48
PB.48.32	256	PB.48.16	0.714	incomplete-splice_match	not_rescued	ML_probability	long_read_transcript	PB.48.48
PB.48.32	256	PB.48.42	0.954	incomplete-splice_match	not_rescued	long_read_transcript	long_read_transcript	PB.48.48
PB.48.32	256	PB.48.48	0.996	incomplete-splice_match	not_rescued	long_read_transcript	long_read_transcript	PB.48.48
PB.48.34	0	PB.48.2	0.792	novel_in_catalog	not_rescued	ML_probability	long_read_transcript	PB.48.87
PB.48.34	256	PB.48.49	0.924	novel_in_catalog	not_rescued	ML_probability	long_read_transcript	PB.48.87
PB.48.34	256	PB.48.87	0.942	novel_in_catalog	not_rescued	long_read_transcript	long_read_transcript	PB.48.87
PB.48.34	256	PB.48.68	0.834	novel_in_catalog	not_rescued	ML_probability	long_read_transcript	PB.48.87
PB.48.34	256	PB.48.92	0.702	novel_in_catalog	not_rescued	ML_probability	long_read_transcript	PB.48.87
PB.48.34	256	PB.48.35	0.904	novel_in_catalog	not_rescued	ML_probability	long_read_transcript	PB.48.87
PB.48.29	0	PB.48.6	0.996	novel_not_in_catalog	not_rescued	long_read_transcript	long_read_transcript	PB.48.6
PB.48.29	256	ENST00000400809.8	0.872	novel_not_in_catalog	not_rescued	ML_probability	long_read_transcript	PB.48.6
PB.48.29	256	PB.48.48	0.996	novel_not_in_catalog	not_rescued	long_read_transcript	long_read_transcript	PB.48.6
PB.48.29	256	PB.48.22	0.762	novel_not_in_catalog	not_rescued	ML_probability	long_read_transcript	PB.48.6
PB.48.29	256	PB.48.7	0.954	novel_not_in_catalog	not_rescued	long_read_transcript	long_read_transcript	PB.48.6
PB.48.29	256	PB.48.40	0.95	novel_not_in_catalog	not_rescued	ML_probability	long_read_transcript	PB.48.6
PB.48.30	0	PB.48.6	0.996	novel_not_in_catalog	not_rescued	long_read_transcript	long_read_transcript	PB.48.6
PB.48.30	256	ENST00000400809.8	0.872	novel_not_in_catalog	not_rescued	ML_probability	long_read_transcript	PB.48.6
PB.48.30	256	PB.48.48	0.996	novel_not_in_catalog	not_rescued	long_read_transcript	long_read_transcript	PB.48.6
PB.48.30	256	PB.48.22	0.762	novel_not_in_catalog	not_rescued	ML_probability	long_read_transcript	PB.48.6
PB.48.30	256	PB.48.7	0.954	novel_not_in_catalog	not_rescued	long_read_transcript	long_read_transcript	PB.48.6
PB.48.30	256	PB.48.40	0.95	novel_not_in_catalog	not_rescued	ML_probability	long_read_transcript	PB.48.6
PB.48.31	0	ENST00000400809.8	0.872	novel_in_catalog	not_rescued	ML_probability	long_read_transcript	PB.48.6,PB.48.48
PB.48.31	256	PB.48.6	0.996	novel_in_catalog	not_rescued	long_read_transcript	long_read_transcript	PB.48.6,PB.48.48
PB.48.31	256	PB.48.48	0.996	novel_in_catalog	not_rescued	long_read_transcript	long_read_transcript	PB.48.6,PB.48.48
PB.48.31	256	PB.48.7	0.954	novel_in_catalog	not_rescued	long_read_transcript	long_read_transcript	PB.48.6,PB.48.48
PB.48.31	256	PB.48.22	0.762	novel_in_catalog	not_rescued	ML_probability	long_read_transcript	PB.48.6,PB.48.48
PB.48.31	256	PB.48.40	0.95	novel_in_catalog	not_rescued	ML_probability	long_read_transcript	PB.48.6,PB.48.48
PB.48.27	0	PB.48.39	0.998	novel_not_in_catalog	not_rescued	long_read_transcript	long_read_transcript	PB.48.39
PB.48.27	256	PB.48.15	0.914	novel_not_in_catalog	not_rescued	ML_probability	long_read_transcript	PB.48.39
PB.48.27	256	PB.48.21	0.99	novel_not_in_catalog	not_rescued	long_read_transcript	long_read_transcript	PB.48.39
PB.48.27	256	PB.48.11	0.988	novel_not_in_catalog	not_rescued	ML_probability	long_read_transcript	PB.48.39
PB.48.27	256	PB.48.53	0.948	novel_not_in_catalog	not_rescued	ML_probability	long_read_transcript	PB.48.39
PB.48.27	256	ENST00000481223.6	0.6	novel_not_in_catalog	not_rescued	ML_probability	long_read_transcript	PB.48.39
PB.48.28	0	ENST00000496007.5	0.57	novel_not_in_catalog	not_rescued	ML_probability	long_read_transcript	PB.48.7
PB.48.28	256	PB.48.35	0.904	novel_not_in_catalog	not_rescued	ML_probability	long_read_transcript	PB.48.7
PB.48.28	256	PB.48.7	0.954	novel_not_in_catalog	not_rescued	long_read_transcript	long_read_transcript	PB.48.7
PB.48.28	256	PB.48.40	0.95	novel_not_in_catalog	not_rescued	ML_probability	long_read_transcript	PB.48.7
PB.48.28	256	PB.48.19	0.78	novel_not_in_catalog	not_rescued	ML_probability	long_read_transcript	PB.48.7
PB.48.28	256	PB.48.16	0.714	novel_not_in_catalog	not_rescued	ML_probability	long_read_transcript	PB.48.7
PB.48.36	0	ENST00000400809.8	0.872	novel_not_in_catalog	not_rescued	ML_probability	long_read_transcript	PB.48.6,PB.48.48
PB.48.36	256	PB.48.6	0.996	novel_not_in_catalog	not_rescued	long_read_transcript	long_read_transcript	PB.48.6,PB.48.48
PB.48.36	256	PB.48.48	0.996	novel_not_in_catalog	not_rescued	long_read_transcript	long_read_transcript	PB.48.6,PB.48.48
PB.48.36	256	ENST00000482621.5	0.614	novel_not_in_catalog	not_rescued	ML_probability	long_read_transcript	PB.48.6,PB.48.48
PB.48.36	256	PB.48.7	0.954	novel_not_in_catalog	not_rescued	long_read_transcript	long_read_transcript	PB.48.6,PB.48.48
PB.48.36	256	PB.48.40	0.95	novel_not_in_catalog	not_rescued	ML_probability	long_read_transcript	PB.48.6,PB.48.48
PB.48.37	0	ENST00000496007.5	0.57	novel_in_catalog	not_rescued	ML_probability	long_read_transcript	PB.48.21
PB.48.37	256	PB.48.11	0.988	novel_in_catalog	not_rescued	ML_probability	long_read_transcript	PB.48.21
PB.48.37	256	PB.48.21	0.99	novel_in_catalog	not_rescued	long_read_transcript	long_read_transcript	PB.48.21
PB.48.37	256	PB.48.2	0.792	novel_in_catalog	not_rescued	ML_probability	long_read_transcript	PB.48.21
PB.48.37	256	PB.48.13	0.772	novel_in_catalog	not_rescued	ML_probability	long_read_transcript	PB.48.21
PB.48.37	256	PB.48.42	0.954	novel_in_catalog	not_rescued	long_read_transcript	long_read_transcript	PB.48.21
PB.48.38	0	ENST00000496007.5	0.57	novel_in_catalog	not_rescued	ML_probability	long_read_transcript	PB.48.21
PB.48.38	256	PB.48.11	0.988	novel_in_catalog	not_rescued	ML_probability	long_read_transcript	PB.48.21
PB.48.38	256	PB.48.21	0.99	novel_in_catalog	not_rescued	long_read_transcript	long_read_transcript	PB.48.21
PB.48.38	256	PB.48.13	0.772	novel_in_catalog	not_rescued	ML_probability	long_read_transcript	PB.48.21
PB.48.38	256	PB.48.42	0.954	novel_in_catalog	not_rescued	long_read_transcript	long_read_transcript	PB.48.21
PB.48.38	256	PB.48.49	0.924	novel_in_catalog	not_rescued	ML_probability	long_read_transcript	PB.48.21
PB.48.41	0	ENST00000400809.8	0.872	novel_not_in_catalog	not_rescued	ML_probability	long_read_transcript	PB.48.6,PB.48.48
PB.48.41	256	PB.48.6	0.996	novel_not_in_catalog	not_rescued	long_read_transcript	long_read_transcript	PB.48.6,PB.48.48
PB.48.41	256	PB.48.48	0.996	novel_not_in_catalog	not_rescued	long_read_transcript	long_read_transcript	PB.48.6,PB.48.48
PB.48.41	256	PB.48.22	0.762	novel_not_in_catalog	not_rescued	ML_probability	long_read_transcript	PB.48.6,PB.48.48
PB.48.41	256	PB.48.40	0.95	novel_not_in_catalog	not_rescued	ML_probability	long_read_transcript	PB.48.6,PB.48.48
PB.48.41	256	PB.48.7	0.954	novel_not_in_catalog	not_rescued	long_read_transcript	long_read_transcript	PB.48.6,PB.48.48
PB.48.43	0	PB.48.15	0.914	novel_not_in_catalog	not_rescued	ML_probability	long_read_transcript	PB.48.39
PB.48.43	256	PB.48.39	0.998	novel_not_in_catalog	not_rescued	long_read_transcript	long_read_transcript	PB.48.39
PB.48.43	256	PB.48.21	0.99	novel_not_in_catalog	not_rescued	long_read_transcript	long_read_transcript	PB.48.39
PB.48.43	256	PB.48.11	0.988	novel_not_in_catalog	not_rescued	ML_probability	long_read_transcript	PB.48.39
PB.48.43	256	PB.48.53	0.948	novel_not_in_catalog	not_rescued	ML_probability	long_read_transcript	PB.48.39
PB.48.43	256	ENST00000481223.6	0.6	novel_not_in_catalog	not_rescued	ML_probability	long_read_transcript	PB.48.39
PB.48.44	0	PB.48.19	0.78	novel_not_in_catalog	not_rescued	ML_probability	long_read_transcript	PB.48.39
PB.48.44	256	PB.48.16	0.714	novel_not_in_catalog	not_rescued	ML_probability	long_read_transcript	PB.48.39
PB.48.44	256	PB.48.35	0.904	novel_not_in_catalog	not_rescued	ML_probability	long_read_transcript	PB.48.39
PB.48.44	256	PB.48.39	0.998	novel_not_in_catalog	not_rescued	long_read_transcript	long_read_transcript	PB.48.39
PB.48.44	256	PB.48.15	0.914	novel_not_in_catalog	not_rescued	ML_probability	long_read_transcript	PB.48.39
PB.48.44	256	PB.48.53	0.948	novel_not_in_catalog	not_rescued	ML_probability	long_read_transcript	PB.48.39
PB.48.45	0	PB.48.22	0.762	novel_not_in_catalog	not_rescued	ML_probability	long_read_transcript	PB.48.6,PB.48.48
PB.48.45	256	PB.48.66	0.85	novel_not_in_catalog	not_rescued	ML_probability	long_read_transcript	PB.48.6,PB.48.48
PB.48.45	256	PB.48.6	0.996	novel_not_in_catalog	not_rescued	long_read_transcript	long_read_transcript	PB.48.6,PB.48.48
PB.48.45	256	PB.48.48	0.996	novel_not_in_catalog	not_rescued	long_read_transcript	long_read_transcript	PB.48.6,PB.48.48
PB.48.45	256	ENST00000400809.8	0.872	novel_not_in_catalog	not_rescued	ML_probability	long_read_transcript	PB.48.6,PB.48.48
PB.48.45	256	PB.48.7	0.954	novel_not_in_catalog	not_rescued	long_read_transcript	long_read_transcript	PB.48.6,PB.48.48
PB.48.50	0	PB.48.11	0.988	novel_in_catalog	not_rescued	ML_probability	long_read_transcript	PB.48.21
PB.48.50	256	PB.48.21	0.99	novel_in_catalog	not_rescued	long_read_transcript	long_read_transcript	PB.48.21
PB.48.50	256	PB.48.42	0.954	novel_in_catalog	not_rescued	long_read_transcript	long_read_transcript	PB.48.21
PB.48.50	256	PB.48.13	0.772	novel_in_catalog	not_rescued	ML_probability	long_read_transcript	PB.48.21
PB.48.50	256	PB.48.2	0.792	novel_in_catalog	not_rescued	ML_probability	long_read_transcript	PB.48.21
PB.48.50	256	ENST00000496007.5	0.57	novel_in_catalog	not_rescued	ML_probability	long_read_transcript	PB.48.21
PB.48.46	0	PB.48.40	0.95	novel_not_in_catalog	not_rescued	ML_probability	long_read_transcript	PB.48.39
PB.48.46	256	PB.48.7	0.954	novel_not_in_catalog	not_rescued	long_read_transcript	long_read_transcript	PB.48.39
PB.48.46	256	PB.48.19	0.78	novel_not_in_catalog	not_rescued	ML_probability	long_read_transcript	PB.48.39
PB.48.46	256	PB.48.16	0.714	novel_not_in_catalog	not_rescued	ML_probability	long_read_transcript	PB.48.39
PB.48.46	256	PB.48.39	0.998	novel_not_in_catalog	not_rescued	long_read_transcript	long_read_transcript	PB.48.39
PB.48.46	256	PB.48.15	0.914	novel_not_in_catalog	not_rescued	ML_probability	long_read_transcript	PB.48.39
PB.48.47	0	ENST00000400809.8	0.872	novel_not_in_catalog	not_rescued	ML_probability	long_read_transcript	PB.48.6,PB.48.48
PB.48.47	256	PB.48.6	0.996	novel_not_in_catalog	not_rescued	long_read_transcript	long_read_transcript	PB.48.6,PB.48.48
PB.48.47	256	PB.48.48	0.996	novel_not_in_catalog	not_rescued	long_read_transcript	long_read_transcript	PB.48.6,PB.48.48
PB.48.47	256	PB.48.22	0.762	novel_not_in_catalog	not_rescued	ML_probability	long_read_transcript	PB.48.6,PB.48.48
PB.48.47	256	PB.48.40	0.95	novel_not_in_catalog	not_rescued	ML_probability	long_read_transcript	PB.48.6,PB.48.48
PB.48.47	256	PB.48.7	0.954	novel_not_in_catalog	not_rescued	long_read_transcript	long_read_transcript	PB.48.6,PB.48.48
PB.48.54	0	PB.48.55	0.744	novel_not_in_catalog	not_rescued	ML_probability	long_read_transcript	PB.48.6,PB.48.48
PB.48.54	256	PB.48.6	0.996	novel_not_in_catalog	not_rescued	long_read_transcript	long_read_transcript	PB.48.6,PB.48.48
PB.48.54	256	ENST00000400809.8	0.872	novel_not_in_catalog	not_rescued	ML_probability	long_read_transcript	PB.48.6,PB.48.48
PB.48.54	256	PB.48.48	0.996	novel_not_in_catalog	not_rescued	long_read_transcript	long_read_transcript	PB.48.6,PB.48.48
PB.48.54	256	PB.48.40	0.95	novel_not_in_catalog	not_rescued	ML_probability	long_read_transcript	PB.48.6,PB.48.48
PB.48.54	256	PB.48.7	0.954	novel_not_in_catalog	not_rescued	long_read_transcript	long_read_transcript	PB.48.6,PB.48.48
PB.48.57	0	PB.48.13	0.772	novel_not_in_catalog	not_rescued	ML_probability	long_read_transcript	PB.48.39
PB.48.57	256	PB.48.42	0.954	novel_not_in_catalog	not_rescued	long_read_transcript	long_read_transcript	PB.48.39
PB.48.57	256	PB.48.90	0.872	novel_not_in_catalog	not_rescued	ML_probability	long_read_transcript	PB.48.39
PB.48.57	256	PB.48.53	0.948	novel_not_in_catalog	not_rescued	ML_probability	long_read_transcript	PB.48.39
PB.48.57	256	PB.48.15	0.914	novel_not_in_catalog	not_rescued	ML_probability	long_read_transcript	PB.48.39
PB.48.57	256	PB.48.39	0.998	novel_not_in_catalog	not_rescued	long_read_transcript	long_read_transcript	PB.48.39
PB.48.58	0	PB.48.55	0.744	novel_not_in_catalog	not_rescued	ML_probability	long_read_transcript	PB.48.6,PB.48.48
PB.48.58	256	ENST00000400809.8	0.872	novel_not_in_catalog	not_rescued	ML_probability	long_read_transcript	PB.48.6,PB.48.48
PB.48.58	256	PB.48.6	0.996	novel_not_in_catalog	not_rescued	long_read_transcript	long_read_transcript	PB.48.6,PB.48.48
PB.48.58	256	PB.48.48	0.996	novel_not_in_catalog	not_rescued	long_read_transcript	long_read_transcript	PB.48.6,PB.48.48
PB.48.58	256	PB.48.59	0.84	novel_not_in_catalog	not_rescued	ML_probability	long_read_transcript	PB.48.6,PB.48.48
PB.48.58	256	PB.48.80	0.71	novel_not_in_catalog	not_rescued	ML_probability	long_read_transcript	PB.48.6,PB.48.48
PB.48.60	0	PB.48.59	0.84	novel_not_in_catalog	not_rescued	ML_probability	long_read_transcript	PB.48.6,PB.48.48
PB.48.60	256	PB.48.6	0.996	novel_not_in_catalog	not_rescued	long_read_transcript	long_read_transcript	PB.48.6,PB.48.48
PB.48.60	256	PB.48.55	0.744	novel_not_in_catalog	not_rescued	ML_probability	long_read_transcript	PB.48.6,PB.48.48
PB.48.60	256	PB.48.48	0.996	novel_not_in_catalog	not_rescued	long_read_transcript	long_read_transcript	PB.48.6,PB.48.48
PB.48.60	256	ENST00000400809.8	0.872	novel_not_in_catalog	not_rescued	ML_probability	long_read_transcript	PB.48.6,PB.48.48
PB.48.60	256	PB.48.80	0.71	novel_not_in_catalog	not_rescued	ML_probability	long_read_transcript	PB.48.6,PB.48.48
PB.48.61	0	ENST00000480479.5	0.454	incomplete-splice_match	not_rescued	ML_probability	long_read_transcript	PB.48.7,PB.48.42
PB.48.61	256	ENST00000482365.5	0.39	incomplete-splice_match	not_rescued	ML_probability	long_read_transcript	PB.48.7,PB.48.42
PB.48.61	256	PB.48.7	0.954	incomplete-splice_match	not_rescued	long_read_transcript	long_read_transcript	PB.48.7,PB.48.42
PB.48.61	256	ENST00000496007.5	0.57	incomplete-splice_match	not_rescued	ML_probability	long_read_transcript	PB.48.7,PB.48.42
PB.48.61	256	PB.48.49	0.924	incomplete-splice_match	not_rescued	ML_probability	long_read_transcript	PB.48.7,PB.48.42
PB.48.61	256	PB.48.42	0.954	incomplete-splice_match	not_rescued	long_read_transcript	long_read_transcript	PB.48.7,PB.48.42
PB.48.62	0	PB.48.13	0.772	novel_in_catalog	not_rescued	ML_probability	long_read_transcript	PB.48.21
PB.48.62	256	PB.48.21	0.99	novel_in_catalog	not_rescued	long_read_transcript	long_read_transcript	PB.48.21
PB.48.62	256	PB.48.11	0.988	novel_in_catalog	not_rescued	ML_probability	long_read_transcript	PB.48.21
PB.48.62	256	PB.48.42	0.954	novel_in_catalog	not_rescued	long_read_transcript	long_read_transcript	PB.48.21
PB.48.62	256	PB.48.56	0.938	novel_in_catalog	not_rescued	ML_probability	long_read_transcript	PB.48.21
PB.48.62	256	PB.48.94	0.906	novel_in_catalog	not_rescued	ML_probability	long_read_transcript	PB.48.21
PB.48.63	0	ENST00000496007.5	0.57	novel_not_in_catalog	not_rescued	ML_probability	long_read_transcript	PB.48.21
PB.48.63	256	PB.48.11	0.988	novel_not_in_catalog	not_rescued	ML_probability	long_read_transcript	PB.48.21
PB.48.63	256	PB.48.21	0.99	novel_not_in_catalog	not_rescued	long_read_transcript	long_read_transcript	PB.48.21
PB.48.63	256	PB.48.56	0.938	novel_not_in_catalog	not_rescued	ML_probability	long_read_transcript	PB.48.21
PB.48.63	256	PB.48.94	0.906	novel_not_in_catalog	not_rescued	ML_probability	long_read_transcript	PB.48.21
PB.48.63	256	PB.48.13	0.772	novel_not_in_catalog	not_rescued	ML_probability	long_read_transcript	PB.48.21
PB.48.64	0	ENST00000496007.5	0.57	novel_in_catalog	not_rescued	ML_probability	long_read_transcript	PB.48.39
PB.48.64	256	PB.48.39	0.998	novel_in_catalog	not_rescued	long_read_transcript	long_read_transcript	PB.48.39
PB.48.64	256	PB.48.53	0.948	novel_in_catalog	not_rescued	ML_probability	long_read_transcript	PB.48.39
PB.48.64	256	PB.48.15	0.914	novel_in_catalog	not_rescued	ML_probability	long_read_transcript	PB.48.39
PB.48.64	256	PB.48.56	0.938	novel_in_catalog	not_rescued	ML_probability	long_read_transcript	PB.48.39
PB.48.64	256	ENST00000481223.6	0.6	novel_in_catalog	not_rescued	ML_probability	long_read_transcript	PB.48.39
PB.48.65	0	PB.48.66	0.85	novel_in_catalog	not_rescued	ML_probability	long_read_transcript	PB.48.81
PB.48.65	256	PB.48.22	0.762	novel_in_catalog	not_rescued	ML_probability	long_read_transcript	PB.48.81
PB.48.65	256	PB.48.7	0.954	novel_in_catalog	not_rescued	long_read_transcript	long_read_transcript	PB.48.81
PB.48.65	256	PB.48.40	0.95	novel_in_catalog	not_rescued	ML_probability	long_read_transcript	PB.48.81
PB.48.65	256	PB.48.81	0.994	novel_in_catalog	not_rescued	long_read_transcript	long_read_transcript	PB.48.81
PB.48.65	256	PB.48.80	0.71	novel_in_catalog	not_rescued	ML_probability	long_read_transcript	PB.48.81
PB.48.70	0	PB.48.56	0.938	novel_in_catalog	not_rescued	ML_probability	long_read_transcript	PB.48.21
PB.48.70	256	PB.48.21	0.99	novel_in_catalog	not_rescued	long_read_transcript	long_read_transcript	PB.48.21
PB.48.70	256	PB.48.90	0.872	novel_in_catalog	not_rescued	ML_probability	long_read_transcript	PB.48.21
PB.48.70	256	PB.48.11	0.988	novel_in_catalog	not_rescued	ML_probability	long_read_transcript	PB.48.21
PB.48.70	256	PB.48.13	0.772	novel_in_catalog	not_rescued	ML_probability	long_read_transcript	PB.48.21
PB.48.70	256	PB.48.94	0.906	novel_in_catalog	not_rescued	ML_probability	long_read_transcript	PB.48.21
PB.48.73	0	ENST00000496007.5	0.57	novel_in_catalog	not_rescued	ML_probability	long_read_transcript	PB.48.39
PB.48.73	256	PB.48.53	0.948	novel_in_catalog	not_rescued	ML_probability	long_read_transcript	PB.48.39
PB.48.73	256	PB.48.39	0.998	novel_in_catalog	not_rescued	long_read_transcript	long_read_transcript	PB.48.39
PB.48.73	256	PB.48.15	0.914	novel_in_catalog	not_rescued	ML_probability	long_read_transcript	PB.48.39
PB.48.73	256	PB.48.21	0.99	novel_in_catalog	not_rescued	long_read_transcript	long_read_transcript	PB.48.39
PB.48.73	256	ENST00000481223.6	0.6	novel_in_catalog	not_rescued	ML_probability	long_read_transcript	PB.48.39
PB.48.74	0	ENST00000481223.6	0.6	novel_not_in_catalog	not_rescued	ML_probability	long_read_transcript	PB.48.39
PB.48.74	256	PB.48.39	0.998	novel_not_in_catalog	not_rescued	long_read_transcript	long_read_transcript	PB.48.39
PB.48.74	256	PB.48.53	0.948	novel_not_in_catalog	not_rescued	ML_probability	long_read_transcript	PB.48.39
PB.48.74	256	PB.48.15	0.914	novel_not_in_catalog	not_rescued	ML_probability	long_read_transcript	PB.48.39
PB.48.74	256	PB.48.56	0.938	novel_not_in_catalog	not_rescued	ML_probability	long_read_transcript	PB.48.39
PB.48.74	256	PB.48.21	0.99	novel_not_in_catalog	not_rescued	long_read_transcript	long_read_transcript	PB.48.39
PB.48.76	0	PB.48.66	0.85	novel_in_catalog	not_rescued	ML_probability	long_read_transcript	PB.48.6
PB.48.76	256	PB.48.22	0.762	novel_in_catalog	not_rescued	ML_probability	long_read_transcript	PB.48.6
PB.48.76	256	PB.48.9	0.728	novel_in_catalog	not_rescued	ML_probability	long_read_transcript	PB.48.6
PB.48.76	256	PB.48.59	0.84	novel_in_catalog	not_rescued	ML_probability	long_read_transcript	PB.48.6
PB.48.76	256	ENST00000400809.8	0.872	novel_in_catalog	not_rescued	ML_probability	long_read_transcript	PB.48.6
PB.48.76	256	PB.48.6	0.996	novel_in_catalog	not_rescued	long_read_transcript	long_read_transcript	PB.48.6
PB.48.76	2048	PB.48.59	0.84	novel_in_catalog	not_rescued	ML_probability	long_read_transcript	PB.48.6
PB.48.79	0	PB.48.80	0.71	novel_not_in_catalog	not_rescued	ML_probability	long_read_transcript	PB.48.81
PB.48.79	256	PB.48.81	0.994	novel_not_in_catalog	not_rescued	long_read_transcript	long_read_transcript	PB.48.81
PB.48.79	256	PB.48.40	0.95	novel_not_in_catalog	not_rescued	ML_probability	long_read_transcript	PB.48.81
PB.48.79	256	PB.48.7	0.954	novel_not_in_catalog	not_rescued	long_read_transcript	long_read_transcript	PB.48.81
PB.48.79	256	PB.48.19	0.78	novel_not_in_catalog	not_rescued	ML_probability	long_read_transcript	PB.48.81
PB.48.79	256	PB.48.16	0.714	novel_not_in_catalog	not_rescued	ML_probability	long_read_transcript	PB.48.81
PB.48.82	0	PB.48.6	0.996	novel_not_in_catalog	not_rescued	long_read_transcript	long_read_transcript	PB.48.6
PB.48.82	256	PB.48.55	0.744	novel_not_in_catalog	not_rescued	ML_probability	long_read_transcript	PB.48.6
PB.48.82	256	ENST00000400809.8	0.872	novel_not_in_catalog	not_rescued	ML_probability	long_read_transcript	PB.48.6
PB.48.82	256	PB.48.48	0.996	novel_not_in_catalog	not_rescued	long_read_transcript	long_read_transcript	PB.48.6
PB.48.82	256	PB.48.80	0.71	novel_not_in_catalog	not_rescued	ML_probability	long_read_transcript	PB.48.6
PB.48.82	256	PB.48.7	0.954	novel_not_in_catalog	not_rescued	long_read_transcript	long_read_transcript	PB.48.6
PB.48.86	0	PB.48.2	0.792	novel_not_in_catalog	not_rescued	ML_probability	long_read_transcript	PB.48.87
PB.48.86	256	PB.48.87	0.942	novel_not_in_catalog	not_rescued	long_read_transcript	long_read_transcript	PB.48.87
PB.48.86	256	PB.48.49	0.924	novel_not_in_catalog	not_rescued	ML_probability	long_read_transcript	PB.48.87
PB.48.86	256	PB.48.68	0.834	novel_not_in_catalog	not_rescued	ML_probability	long_read_transcript	PB.48.87
PB.48.86	256	PB.48.92	0.702	novel_not_in_catalog	not_rescued	ML_probability	long_read_transcript	PB.48.87
PB.48.86	256	PB.48.90	0.872	novel_not_in_catalog	not_rescued	ML_probability	long_read_transcript	PB.48.87
PB.48.88	0	PB.48.2	0.792	novel_in_catalog	not_rescued	ML_probability	long_read_transcript	PB.48.87
PB.48.88	256	PB.48.49	0.924	novel_in_catalog	not_rescued	ML_probability	long_read_transcript	PB.48.87
PB.48.88	256	PB.48.87	0.942	novel_in_catalog	not_rescued	long_read_transcript	long_read_transcript	PB.48.87
PB.48.88	256	PB.48.68	0.834	novel_in_catalog	not_rescued	ML_probability	long_read_transcript	PB.48.87
PB.48.88	256	PB.48.92	0.702	novel_in_catalog	not_rescued	ML_probability	long_read_transcript	PB.48.87
PB.48.88	256	PB.48.35	0.904	novel_in_catalog	not_rescued	ML_probability	long_read_transcript	PB.48.87
PB.48.91	0	ENST00000496007.5	0.57	novel_in_catalog	not_rescued	ML_probability	long_read_transcript	PB.48.21
PB.48.91	256	PB.48.21	0.99	novel_in_catalog	not_rescued	long_read_transcript	long_read_transcript	PB.48.21
PB.48.91	256	PB.48.56	0.938	novel_in_catalog	not_rescued	ML_probability	long_read_transcript	PB.48.21
PB.48.91	256	PB.48.11	0.988	novel_in_catalog	not_rescued	ML_probability	long_read_transcript	PB.48.21
PB.48.91	256	PB.48.94	0.906	novel_in_catalog	not_rescued	ML_probability	long_read_transcript	PB.48.21
PB.48.91	256	PB.48.42	0.954	novel_in_catalog	not_rescued	long_read_transcript	long_read_transcript	PB.48.21
PB.48.89	0	ENST00000496007.5	0.57	novel_not_in_catalog	not_rescued	ML_probability	long_read_transcript	PB.48.21
PB.48.89	256	PB.48.21	0.99	novel_not_in_catalog	not_rescued	long_read_transcript	long_read_transcript	PB.48.21
PB.48.89	256	PB.48.56	0.938	novel_not_in_catalog	not_rescued	ML_probability	long_read_transcript	PB.48.21
PB.48.89	256	PB.48.11	0.988	novel_not_in_catalog	not_rescued	ML_probability	long_read_transcript	PB.48.21
PB.48.89	256	PB.48.94	0.906	novel_not_in_catalog	not_rescued	ML_probability	long_read_transcript	PB.48.21
PB.48.89	256	PB.48.13	0.772	novel_not_in_catalog	not_rescued	ML_probability	long_read_transcript	PB.48.21
PB.48.72	0	ENST00000496007.5	0.57	novel_not_in_catalog	not_rescued	ML_probability	long_read_transcript	PB.48.39
PB.48.72	256	PB.48.39	0.998	novel_not_in_catalog	not_rescued	long_read_transcript	long_read_transcript	PB.48.39
PB.48.72	256	PB.48.15	0.914	novel_not_in_catalog	not_rescued	ML_probability	long_read_transcript	PB.48.39
PB.48.72	256	PB.48.53	0.948	novel_not_in_catalog	not_rescued	ML_probability	long_read_transcript	PB.48.39
PB.48.72	256	PB.48.11	0.988	novel_not_in_catalog	not_rescued	ML_probability	long_read_transcript	PB.48.39
PB.48.72	256	ENST00000481223.6	0.6	novel_not_in_catalog	not_rescued	ML_probability	long_read_transcript	PB.48.39
PB.48.77	0	PB.48.19	0.78	novel_not_in_catalog	not_rescued	ML_probability	long_read_transcript	PB.48.39
PB.48.77	256	PB.48.16	0.714	novel_not_in_catalog	not_rescued	ML_probability	long_read_transcript	PB.48.39
PB.48.77	256	ENST00000481223.6	0.6	novel_not_in_catalog	not_rescued	ML_probability	long_read_transcript	PB.48.39
PB.48.77	256	PB.48.39	0.998	novel_not_in_catalog	not_rescued	long_read_transcript	long_read_transcript	PB.48.39
PB.48.77	256	PB.48.53	0.948	novel_not_in_catalog	not_rescued	ML_probability	long_read_transcript	PB.48.39
PB.48.77	256	PB.48.15	0.914	novel_not_in_catalog	not_rescued	ML_probability	long_read_transcript	PB.48.39
PB.48.78	0	PB.48.81	0.994	novel_not_in_catalog	not_rescued	long_read_transcript	long_read_transcript	PB.48.81
PB.48.78	256	PB.48.7	0.954	novel_not_in_catalog	not_rescued	long_read_transcript	long_read_transcript	PB.48.81
PB.48.78	256	PB.48.40	0.95	novel_not_in_catalog	not_rescued	ML_probability	long_read_transcript	PB.48.81
PB.48.78	256	PB.48.80	0.71	novel_not_in_catalog	not_rescued	ML_probability	long_read_transcript	PB.48.81
PB.48.78	256	PB.48.19	0.78	novel_not_in_catalog	not_rescued	ML_probability	long_read_transcript	PB.48.81
PB.48.78	256	PB.48.16	0.714	novel_not_in_catalog	not_rescued	ML_probability	long_read_transcript	PB.48.81
PB.48.75	0	PB.48.19	0.78	novel_in_catalog	not_rescued	ML_probability	long_read_transcript	PB.48.39
PB.48.75	256	PB.48.16	0.714	novel_in_catalog	not_rescued	ML_probability	long_read_transcript	PB.48.39
PB.48.75	256	PB.48.39	0.998	novel_in_catalog	not_rescued	long_read_transcript	long_read_transcript	PB.48.39
PB.48.75	256	PB.48.53	0.948	novel_in_catalog	not_rescued	ML_probability	long_read_transcript	PB.48.39
PB.48.75	256	PB.48.15	0.914	novel_in_catalog	not_rescued	ML_probability	long_read_transcript	PB.48.39
PB.48.75	256	PB.48.35	0.904	novel_in_catalog	not_rescued	ML_probability	long_read_transcript	PB.48.39
PB.48.93	0	PB.48.55	0.744	novel_not_in_catalog	not_rescued	ML_probability	long_read_transcript	PB.48.48,PB.48.6
PB.48.93	256	PB.48.48	0.996	novel_not_in_catalog	not_rescued	long_read_transcript	long_read_transcript	PB.48.48,PB.48.6
PB.48.93	256	ENST00000400809.8	0.872	novel_not_in_catalog	not_rescued	ML_probability	long_read_transcript	PB.48.48,PB.48.6
PB.48.93	256	PB.48.6	0.996	novel_not_in_catalog	not_rescued	long_read_transcript	long_read_transcript	PB.48.48,PB.48.6
PB.48.93	256	PB.48.7	0.954	novel_not_in_catalog	not_rescued	long_read_transcript	long_read_transcript	PB.48.48,PB.48.6
PB.48.93	256	PB.48.81	0.994	novel_not_in_catalog	not_rescued	long_read_transcript	long_read_transcript	PB.48.48,PB.48.6
PB.48.96	0	PB.48.11	0.988	novel_in_catalog	not_rescued	ML_probability	long_read_transcript	PB.48.21
PB.48.96	256	PB.48.56	0.938	novel_in_catalog	not_rescued	ML_probability	long_read_transcript	PB.48.21
PB.48.96	256	PB.48.21	0.99	novel_in_catalog	not_rescued	long_read_transcript	long_read_transcript	PB.48.21
PB.48.96	256	PB.48.94	0.906	novel_in_catalog	not_rescued	ML_probability	long_read_transcript	PB.48.21
PB.48.96	256	PB.48.90	0.872	novel_in_catalog	not_rescued	ML_probability	long_read_transcript	PB.48.21
PB.48.96	256	PB.48.13	0.772	novel_in_catalog	not_rescued	ML_probability	long_read_transcript	PB.48.21
PB.48.95	0	PB.48.2	0.792	novel_in_catalog	not_rescued	ML_probability	long_read_transcript	PB.48.87
PB.48.95	256	PB.48.49	0.924	novel_in_catalog	not_rescued	ML_probability	long_read_transcript	PB.48.87
PB.48.95	256	PB.48.87	0.942	novel_in_catalog	not_rescued	long_read_transcript	long_read_transcript	PB.48.87
PB.48.95	256	PB.48.68	0.834	novel_in_catalog	not_rescued	ML_probability	long_read_transcript	PB.48.87
PB.48.95	256	PB.48.92	0.702	novel_in_catalog	not_rescued	ML_probability	long_read_transcript	PB.48.87
PB.48.95	256	ENST00000496007.5	0.57	novel_in_catalog	not_rescued	ML_probability	long_read_transcript	PB.48.87
PB.48.97	0	PB.48.6	0.996	novel_not_in_catalog	not_rescued	long_read_transcript	long_read_transcript	PB.48.6
PB.48.97	256	ENST00000400809.8	0.872	novel_not_in_catalog	not_rescued	ML_probability	long_read_transcript	PB.48.6
PB.48.97	256	PB.48.55	0.744	novel_not_in_catalog	not_rescued	ML_probability	long_read_transcript	PB.48.6
PB.48.97	256	PB.48.48	0.996	novel_not_in_catalog	not_rescued	long_read_transcript	long_read_transcript	PB.48.6
PB.48.97	256	PB.48.80	0.71	novel_not_in_catalog	not_rescued	ML_probability	long_read_transcript	PB.48.6
PB.48.97	256	PB.48.40	0.95	novel_not_in_catalog	not_rescued	ML_probability	long_read_transcript	PB.48.6
PB.48.98	0	PB.48.80	0.71	novel_in_catalog	not_rescued	ML_probability	long_read_transcript	PB.48.6,PB.48.48
PB.48.98	256	PB.48.59	0.84	novel_in_catalog	not_rescued	ML_probability	long_read_transcript	PB.48.6,PB.48.48
PB.48.98	256	PB.48.6	0.996	novel_in_catalog	not_rescued	long_read_transcript	long_read_transcript	PB.48.6,PB.48.48
PB.48.98	256	PB.48.55	0.744	novel_in_catalog	not_rescued	ML_probability	long_read_transcript	PB.48.6,PB.48.48
PB.48.98	256	ENST00000400809.8	0.872	novel_in_catalog	not_rescued	ML_probability	long_read_transcript	PB.48.6,PB.48.48
PB.48.98	256	PB.48.48	0.996	novel_in_catalog	not_rescued	long_read_transcript	long_read_transcript	PB.48.6,PB.48.48
PB.48.105	0	PB.48.14	0.938	novel_in_catalog	not_rescued	ML_probability	long_read_transcript	PB.48.42
PB.48.105	256	PB.48.80	0.71	novel_in_catalog	not_rescued	ML_probability	long_read_transcript	PB.48.42
PB.48.105	256	PB.48.101	0.906	novel_in_catalog	not_rescued	ML_probability	long_read_transcript	PB.48.42
PB.48.105	256	PB.48.13	0.772	novel_in_catalog	not_rescued	ML_probability	long_read_transcript	PB.48.42
PB.48.105	256	PB.48.90	0.872	novel_in_catalog	not_rescued	ML_probability	long_read_transcript	PB.48.42
PB.48.105	256	PB.48.42	0.954	novel_in_catalog	not_rescued	long_read_transcript	long_read_transcript	PB.48.42
PB.47.5	0	ENST00000689419.1	0.704	novel_not_in_catalog	not_rescued	ML_probability	reference_transcript	ENST00000659048.2
PB.47.5	256	ENST00000690954.1	0.38	novel_not_in_catalog	not_rescued	ML_probability	reference_transcript	ENST00000659048.2
PB.47.5	256	ENST00000444362.3	0.406	novel_not_in_catalog	not_rescued	ML_probability	reference_transcript	ENST00000659048.2
PB.47.5	256	ENST00000448629.7	0.844	novel_not_in_catalog	not_rescued	ML_probability	reference_transcript	ENST00000659048.2
PB.47.5	256	ENST00000659048.2	0.848	novel_not_in_catalog	rescued_mapping	NA	reference_transcript	ENST00000659048.2
PB.47.5	256	ENST00000685968.1	0.688	novel_not_in_catalog	not_rescued	ML_probability	reference_transcript	ENST00000659048.2
PB.49.1	0	PB.49.6	0.974	novel_not_in_catalog	not_rescued	long_read_transcript	long_read_transcript	PB.49.6
PB.49.3	0	PB.49.6	0.974	novel_not_in_catalog	not_rescued	long_read_transcript	long_read_transcript	PB.49.7
PB.49.3	256	ENST00000344843.12	0.914	novel_not_in_catalog	not_rescued	ML_probability	long_read_transcript	PB.49.7
PB.49.3	256	PB.49.7	0.996	novel_not_in_catalog	not_rescued	long_read_transcript	long_read_transcript	PB.49.7
PB.49.8	0	ENST00000344843.12	0.914	novel_not_in_catalog	not_rescued	ML_probability	long_read_transcript	PB.49.7
PB.49.8	256	PB.49.7	0.996	novel_not_in_catalog	not_rescued	long_read_transcript	long_read_transcript	PB.49.7
PB.49.8	256	PB.49.6	0.974	novel_not_in_catalog	not_rescued	long_read_transcript	long_read_transcript	PB.49.7
PB.50.1	0	ENST00000537107.6	0.534	incomplete-splice_match	not_rescued	ML_probability	unknown	unknown
PB.51.2	0	ENST00000338660.5	0.562	novel_not_in_catalog	not_rescued	ML_probability	long_read_transcript	PB.51.6
PB.51.2	256	PB.51.5	0.944	novel_not_in_catalog	not_rescued	ML_probability	long_read_transcript	PB.51.6
PB.51.2	256	PB.51.9	0.702	novel_not_in_catalog	not_rescued	ML_probability	long_read_transcript	PB.51.6
PB.51.2	256	PB.51.6	0.992	novel_not_in_catalog	not_rescued	long_read_transcript	long_read_transcript	PB.51.6
PB.51.2	256	ENST00000476993.2	0.798	novel_not_in_catalog	not_rescued	ML_probability	long_read_transcript	PB.51.6
PB.51.2	256	PB.51.4	0.948	novel_not_in_catalog	not_rescued	long_read_transcript	long_read_transcript	PB.51.6
PB.51.3	0	PB.51.8	0.854	novel_in_catalog	not_rescued	long_read_transcript	long_read_transcript	PB.51.8
PB.51.7	0	ENST00000476993.2	0.798	novel_in_catalog	not_rescued	ML_probability	long_read_transcript	PB.51.4
PB.51.7	256	PB.51.4	0.948	novel_in_catalog	not_rescued	long_read_transcript	long_read_transcript	PB.51.4
PB.53.1	0	ENST00000673477.1	0.356	novel_not_in_catalog	not_rescued	ML_probability	long_read_transcript	PB.53.11
PB.53.1	256	PB.53.11	0.87	novel_not_in_catalog	not_rescued	long_read_transcript	long_read_transcript	PB.53.11
PB.53.1	256	ENST00000472194.6	0.402	novel_not_in_catalog	not_rescued	ML_probability	long_read_transcript	PB.53.11
PB.53.1	256	ENST00000308647.8	0.372	novel_not_in_catalog	not_rescued	ML_probability	long_read_transcript	PB.53.11
PB.53.2	0	ENST00000472194.6	0.402	novel_not_in_catalog	not_rescued	ML_probability	long_read_transcript	PB.53.11
PB.53.2	256	PB.53.11	0.87	novel_not_in_catalog	not_rescued	long_read_transcript	long_read_transcript	PB.53.11
PB.53.2	256	ENST00000673477.1	0.356	novel_not_in_catalog	not_rescued	ML_probability	long_read_transcript	PB.53.11
PB.53.3	0	ENST00000472194.6	0.402	novel_not_in_catalog	not_rescued	ML_probability	long_read_transcript	PB.53.11
PB.53.3	256	ENST00000673477.1	0.356	novel_not_in_catalog	not_rescued	ML_probability	long_read_transcript	PB.53.11
PB.53.3	256	PB.53.11	0.87	novel_not_in_catalog	not_rescued	long_read_transcript	long_read_transcript	PB.53.11
PB.53.4	0	ENST00000472194.6	0.402	novel_not_in_catalog	not_rescued	ML_probability	long_read_transcript	PB.53.11
PB.53.4	256	ENST00000673477.1	0.356	novel_not_in_catalog	not_rescued	ML_probability	long_read_transcript	PB.53.11
PB.53.4	256	PB.53.11	0.87	novel_not_in_catalog	not_rescued	long_read_transcript	long_read_transcript	PB.53.11
PB.53.4	256	ENST00000308647.8	0.372	novel_not_in_catalog	not_rescued	ML_probability	long_read_transcript	PB.53.11
PB.53.5	0	ENST00000472194.6	0.402	novel_not_in_catalog	not_rescued	ML_probability	long_read_transcript	PB.53.11
PB.53.5	256	PB.53.11	0.87	novel_not_in_catalog	not_rescued	long_read_transcript	long_read_transcript	PB.53.11
PB.53.5	256	ENST00000673477.1	0.356	novel_not_in_catalog	not_rescued	ML_probability	long_read_transcript	PB.53.11
PB.53.6	0	ENST00000472194.6	0.402	novel_not_in_catalog	not_rescued	ML_probability	long_read_transcript	PB.53.11
PB.53.6	256	ENST00000673477.1	0.356	novel_not_in_catalog	not_rescued	ML_probability	long_read_transcript	PB.53.11
PB.53.6	256	PB.53.11	0.87	novel_not_in_catalog	not_rescued	long_read_transcript	long_read_transcript	PB.53.11
PB.53.10	0	ENST00000472194.6	0.402	novel_not_in_catalog	not_rescued	ML_probability	long_read_transcript	PB.53.11
PB.53.10	256	ENST00000673477.1	0.356	novel_not_in_catalog	not_rescued	ML_probability	long_read_transcript	PB.53.11
PB.53.10	256	PB.53.11	0.87	novel_not_in_catalog	not_rescued	long_read_transcript	long_read_transcript	PB.53.11
PB.53.8	0	ENST00000472194.6	0.402	novel_in_catalog	not_rescued	ML_probability	long_read_transcript	PB.53.11
PB.53.8	256	ENST00000474481.1	0.308	novel_in_catalog	not_rescued	ML_probability	long_read_transcript	PB.53.11
PB.53.8	256	PB.53.11	0.87	novel_in_catalog	not_rescued	long_read_transcript	long_read_transcript	PB.53.11
PB.53.8	256	ENST00000673477.1	0.356	novel_in_catalog	not_rescued	ML_probability	long_read_transcript	PB.53.11
PB.53.9	0	ENST00000472194.6	0.402	novel_in_catalog	not_rescued	ML_probability	long_read_transcript	PB.53.11
PB.53.9	256	ENST00000673477.1	0.356	novel_in_catalog	not_rescued	ML_probability	long_read_transcript	PB.53.11
PB.53.9	256	PB.53.11	0.87	novel_in_catalog	not_rescued	long_read_transcript	long_read_transcript	PB.53.11
PB.53.7	0	ENST00000673477.1	0.356	novel_in_catalog	not_rescued	ML_probability	long_read_transcript	PB.53.11
PB.53.7	256	PB.53.11	0.87	novel_in_catalog	not_rescued	long_read_transcript	long_read_transcript	PB.53.11
PB.53.7	256	ENST00000472194.6	0.402	novel_in_catalog	not_rescued	ML_probability	long_read_transcript	PB.53.11
PB.53.7	256	ENST00000308647.8	0.372	novel_in_catalog	not_rescued	ML_probability	long_read_transcript	PB.53.11
PB.53.12	0	ENST00000472194.6	0.402	novel_not_in_catalog	not_rescued	ML_probability	long_read_transcript	PB.53.11
PB.53.12	256	ENST00000474481.1	0.308	novel_not_in_catalog	not_rescued	ML_probability	long_read_transcript	PB.53.11
PB.53.12	256	PB.53.11	0.87	novel_not_in_catalog	not_rescued	long_read_transcript	long_read_transcript	PB.53.11
PB.53.12	256	ENST00000673477.1	0.356	novel_not_in_catalog	not_rescued	ML_probability	long_read_transcript	PB.53.11
PB.53.14	0	ENST00000472194.6	0.402	novel_not_in_catalog	not_rescued	ML_probability	long_read_transcript	PB.53.11
PB.53.14	256	ENST00000673477.1	0.356	novel_not_in_catalog	not_rescued	ML_probability	long_read_transcript	PB.53.11
PB.53.14	256	PB.53.11	0.87	novel_not_in_catalog	not_rescued	long_read_transcript	long_read_transcript	PB.53.11
PB.53.14	256	ENST00000308647.8	0.372	novel_not_in_catalog	not_rescued	ML_probability	long_read_transcript	PB.53.11
PB.53.16	0	ENST00000472194.6	0.402	novel_not_in_catalog	not_rescued	ML_probability	long_read_transcript	PB.53.11
PB.53.16	256	ENST00000673477.1	0.356	novel_not_in_catalog	not_rescued	ML_probability	long_read_transcript	PB.53.11
PB.53.16	256	PB.53.11	0.87	novel_not_in_catalog	not_rescued	long_read_transcript	long_read_transcript	PB.53.11
PB.53.13	0	ENST00000472194.6	0.402	novel_not_in_catalog	not_rescued	ML_probability	long_read_transcript	PB.53.11
PB.53.13	256	ENST00000673477.1	0.356	novel_not_in_catalog	not_rescued	ML_probability	long_read_transcript	PB.53.11
PB.53.13	256	PB.53.11	0.87	novel_not_in_catalog	not_rescued	long_read_transcript	long_read_transcript	PB.53.11
PB.53.15	0	ENST00000472194.6	0.402	novel_not_in_catalog	not_rescued	ML_probability	long_read_transcript	PB.53.11
PB.53.15	256	ENST00000673477.1	0.356	novel_not_in_catalog	not_rescued	ML_probability	long_read_transcript	PB.53.11
PB.53.15	256	PB.53.11	0.87	novel_not_in_catalog	not_rescued	long_read_transcript	long_read_transcript	PB.53.11
PB.53.17	0	ENST00000472194.6	0.402	novel_not_in_catalog	not_rescued	ML_probability	unknown	unknown
PB.53.19	0	ENST00000474481.1	0.308	novel_in_catalog	not_rescued	ML_probability	unknown	unknown
PB.53.19	2048	ENST00000429957.1	0.348	novel_in_catalog	not_rescued	ML_probability	unknown	unknown
PB.53.19	256	ENST00000378736.3	0.524	novel_in_catalog	not_rescued	ML_probability	unknown	unknown
PB.53.20	0	ENST00000474481.1	0.308	novel_in_catalog	not_rescued	ML_probability	unknown	unknown
PB.53.20	2048	ENST00000429957.1	0.348	novel_in_catalog	not_rescued	ML_probability	unknown	unknown
PB.53.20	256	ENST00000378736.3	0.524	novel_in_catalog	not_rescued	ML_probability	unknown	unknown
PB.53.23	0	ENST00000474481.1	0.308	novel_in_catalog	not_rescued	ML_probability	unknown	unknown
PB.53.27	0	ENST00000474481.1	0.308	novel_in_catalog	not_rescued	ML_probability	unknown	unknown
PB.53.29	0	ENST00000474481.1	0.308	novel_in_catalog	not_rescued	ML_probability	unknown	unknown
PB.53.30	0	PB.53.11	0.87	incomplete-splice_match	not_rescued	long_read_transcript	long_read_transcript	PB.53.11
PB.53.30	256	ENST00000673477.1	0.356	incomplete-splice_match	not_rescued	ML_probability	long_read_transcript	PB.53.11
PB.53.30	256	ENST00000472194.6	0.402	incomplete-splice_match	not_rescued	ML_probability	long_read_transcript	PB.53.11
PB.53.30	256	ENST00000474481.1	0.308	incomplete-splice_match	not_rescued	ML_probability	long_read_transcript	PB.53.11
PB.53.30	256	ENST00000308647.8	0.372	incomplete-splice_match	not_rescued	ML_probability	long_read_transcript	PB.53.11
PB.53.30	256	ENST00000485748.5	0.192	incomplete-splice_match	not_rescued	ML_probability	long_read_transcript	PB.53.11
PB.56.1	0	PB.56.4	0.958	novel_in_catalog	not_rescued	long_read_transcript	long_read_transcript	PB.56.4
PB.56.1	256	ENST00000378756.8	0.576	novel_in_catalog	not_rescued	ML_probability	long_read_transcript	PB.56.4
PB.56.1	256	ENST00000378755.9	0.148	novel_in_catalog	not_rescued	ML_probability	long_read_transcript	PB.56.4
PB.56.1	256	ENST00000672388.1	0.238	novel_in_catalog	not_rescued	ML_probability	long_read_transcript	PB.56.4
PB.56.1	256	ENST00000536055.6	0.278	novel_in_catalog	not_rescued	ML_probability	long_read_transcript	PB.56.4
PB.56.1	256	ENST00000339113.9	0.12	novel_in_catalog	not_rescued	ML_probability	long_read_transcript	PB.56.4
PB.56.2	0	PB.56.4	0.958	novel_not_in_catalog	not_rescued	long_read_transcript	long_read_transcript	PB.56.4
PB.56.2	256	ENST00000378756.8	0.576	novel_not_in_catalog	not_rescued	ML_probability	long_read_transcript	PB.56.4
PB.56.2	256	ENST00000378755.9	0.148	novel_not_in_catalog	not_rescued	ML_probability	long_read_transcript	PB.56.4
PB.56.2	256	ENST00000672388.1	0.238	novel_not_in_catalog	not_rescued	ML_probability	long_read_transcript	PB.56.4
PB.56.2	256	ENST00000536055.6	0.278	novel_not_in_catalog	not_rescued	ML_probability	long_read_transcript	PB.56.4
PB.56.2	256	ENST00000339113.9	0.12	novel_not_in_catalog	not_rescued	ML_probability	long_read_transcript	PB.56.4
PB.56.3	0	PB.56.4	0.958	novel_not_in_catalog	not_rescued	long_read_transcript	long_read_transcript	PB.56.4
PB.56.3	256	ENST00000378756.8	0.576	novel_not_in_catalog	not_rescued	ML_probability	long_read_transcript	PB.56.4
PB.56.3	256	ENST00000378755.9	0.148	novel_not_in_catalog	not_rescued	ML_probability	long_read_transcript	PB.56.4
PB.56.3	256	ENST00000536055.6	0.278	novel_not_in_catalog	not_rescued	ML_probability	long_read_transcript	PB.56.4
PB.56.3	256	ENST00000339113.9	0.12	novel_not_in_catalog	not_rescued	ML_probability	long_read_transcript	PB.56.4
PB.56.3	256	ENST00000672388.1	0.238	novel_not_in_catalog	not_rescued	ML_probability	long_read_transcript	PB.56.4
PB.56.5	0	PB.56.4	0.958	novel_in_catalog	not_rescued	long_read_transcript	long_read_transcript	PB.56.4
PB.56.5	256	ENST00000378756.8	0.576	novel_in_catalog	not_rescued	ML_probability	long_read_transcript	PB.56.4
PB.56.5	256	ENST00000378755.9	0.148	novel_in_catalog	not_rescued	ML_probability	long_read_transcript	PB.56.4
PB.56.5	256	ENST00000672388.1	0.238	novel_in_catalog	not_rescued	ML_probability	long_read_transcript	PB.56.4
PB.56.5	256	ENST00000536055.6	0.278	novel_in_catalog	not_rescued	ML_probability	long_read_transcript	PB.56.4
PB.56.5	256	ENST00000339113.9	0.12	novel_in_catalog	not_rescued	ML_probability	long_read_transcript	PB.56.4
PB.56.6	0	PB.56.4	0.958	novel_in_catalog	not_rescued	long_read_transcript	long_read_transcript	PB.56.4
PB.56.6	256	ENST00000378756.8	0.576	novel_in_catalog	not_rescued	ML_probability	long_read_transcript	PB.56.4
PB.56.6	256	ENST00000378755.9	0.148	novel_in_catalog	not_rescued	ML_probability	long_read_transcript	PB.56.4
PB.56.6	256	ENST00000672388.1	0.238	novel_in_catalog	not_rescued	ML_probability	long_read_transcript	PB.56.4
PB.56.6	256	ENST00000536055.6	0.278	novel_in_catalog	not_rescued	ML_probability	long_read_transcript	PB.56.4
PB.56.6	256	ENST00000339113.9	0.12	novel_in_catalog	not_rescued	ML_probability	long_read_transcript	PB.56.4
PB.56.7	0	PB.56.4	0.958	novel_not_in_catalog	not_rescued	long_read_transcript	long_read_transcript	PB.56.4
PB.56.7	256	ENST00000378756.8	0.576	novel_not_in_catalog	not_rescued	ML_probability	long_read_transcript	PB.56.4
PB.56.7	256	ENST00000378755.9	0.148	novel_not_in_catalog	not_rescued	ML_probability	long_read_transcript	PB.56.4
PB.56.7	256	ENST00000672388.1	0.238	novel_not_in_catalog	not_rescued	ML_probability	long_read_transcript	PB.56.4
PB.56.7	256	ENST00000536055.6	0.278	novel_not_in_catalog	not_rescued	ML_probability	long_read_transcript	PB.56.4
PB.56.7	256	ENST00000339113.9	0.12	novel_not_in_catalog	not_rescued	ML_probability	long_read_transcript	PB.56.4
PB.56.8	0	PB.56.4	0.958	novel_in_catalog	not_rescued	long_read_transcript	long_read_transcript	PB.56.4
PB.56.8	256	ENST00000378756.8	0.576	novel_in_catalog	not_rescued	ML_probability	long_read_transcript	PB.56.4
PB.56.8	256	ENST00000378755.9	0.148	novel_in_catalog	not_rescued	ML_probability	long_read_transcript	PB.56.4
PB.56.8	256	ENST00000672388.1	0.238	novel_in_catalog	not_rescued	ML_probability	long_read_transcript	PB.56.4
PB.56.8	256	ENST00000536055.6	0.278	novel_in_catalog	not_rescued	ML_probability	long_read_transcript	PB.56.4
PB.56.8	256	ENST00000339113.9	0.12	novel_in_catalog	not_rescued	ML_probability	long_read_transcript	PB.56.4
PB.56.9	0	ENST00000378756.8	0.576	novel_in_catalog	not_rescued	ML_probability	long_read_transcript	PB.56.4
PB.56.9	256	PB.56.4	0.958	novel_in_catalog	not_rescued	long_read_transcript	long_read_transcript	PB.56.4
PB.56.9	256	ENST00000378755.9	0.148	novel_in_catalog	not_rescued	ML_probability	long_read_transcript	PB.56.4
PB.56.9	256	ENST00000672388.1	0.238	novel_in_catalog	not_rescued	ML_probability	long_read_transcript	PB.56.4
PB.56.9	256	ENST00000536055.6	0.278	novel_in_catalog	not_rescued	ML_probability	long_read_transcript	PB.56.4
PB.56.9	256	ENST00000339113.9	0.12	novel_in_catalog	not_rescued	ML_probability	long_read_transcript	PB.56.4
PB.56.11	0	ENST00000378756.8	0.576	novel_not_in_catalog	not_rescued	ML_probability	long_read_transcript	PB.56.4
PB.56.11	256	PB.56.4	0.958	novel_not_in_catalog	not_rescued	long_read_transcript	long_read_transcript	PB.56.4
PB.56.11	256	ENST00000378755.9	0.148	novel_not_in_catalog	not_rescued	ML_probability	long_read_transcript	PB.56.4
PB.56.11	256	ENST00000536055.6	0.278	novel_not_in_catalog	not_rescued	ML_probability	long_read_transcript	PB.56.4
PB.56.11	256	ENST00000339113.9	0.12	novel_not_in_catalog	not_rescued	ML_probability	long_read_transcript	PB.56.4
PB.56.11	256	ENST00000672388.1	0.238	novel_not_in_catalog	not_rescued	ML_probability	long_read_transcript	PB.56.4
PB.56.12	0	ENST00000378756.8	0.576	novel_not_in_catalog	not_rescued	ML_probability	long_read_transcript	PB.56.4
PB.56.12	256	PB.56.4	0.958	novel_not_in_catalog	not_rescued	long_read_transcript	long_read_transcript	PB.56.4
PB.56.12	256	ENST00000378755.9	0.148	novel_not_in_catalog	not_rescued	ML_probability	long_read_transcript	PB.56.4
PB.56.12	256	ENST00000536055.6	0.278	novel_not_in_catalog	not_rescued	ML_probability	long_read_transcript	PB.56.4
PB.56.12	256	ENST00000339113.9	0.12	novel_not_in_catalog	not_rescued	ML_probability	long_read_transcript	PB.56.4
PB.56.12	256	ENST00000672388.1	0.238	novel_not_in_catalog	not_rescued	ML_probability	long_read_transcript	PB.56.4
PB.56.14	0	ENST00000536055.6	0.278	novel_not_in_catalog	not_rescued	ML_probability	long_read_transcript	PB.56.4
PB.56.14	256	ENST00000378756.8	0.576	novel_not_in_catalog	not_rescued	ML_probability	long_read_transcript	PB.56.4
PB.56.14	256	PB.56.4	0.958	novel_not_in_catalog	not_rescued	long_read_transcript	long_read_transcript	PB.56.4
PB.56.14	256	ENST00000378755.9	0.148	novel_not_in_catalog	not_rescued	ML_probability	long_read_transcript	PB.56.4
PB.56.14	256	ENST00000339113.9	0.12	novel_not_in_catalog	not_rescued	ML_probability	long_read_transcript	PB.56.4
PB.56.14	256	ENST00000672388.1	0.238	novel_not_in_catalog	not_rescued	ML_probability	long_read_transcript	PB.56.4
PB.56.23	0	PB.56.4	0.958	incomplete-splice_match	not_rescued	long_read_transcript	long_read_transcript	PB.56.4
PB.56.23	256	ENST00000378755.9	0.148	incomplete-splice_match	not_rescued	ML_probability	long_read_transcript	PB.56.4
PB.56.23	256	ENST00000536055.6	0.278	incomplete-splice_match	not_rescued	ML_probability	long_read_transcript	PB.56.4
PB.56.23	256	ENST00000378756.8	0.576	incomplete-splice_match	not_rescued	ML_probability	long_read_transcript	PB.56.4
PB.56.23	256	ENST00000339113.9	0.12	incomplete-splice_match	not_rescued	ML_probability	long_read_transcript	PB.56.4
PB.56.23	256	ENST00000672388.1	0.238	incomplete-splice_match	not_rescued	ML_probability	long_read_transcript	PB.56.4
PB.60.3	0	ENST00000291386.4	0.922	novel_not_in_catalog	not_rescued	ML_probability	long_read_transcript	PB.60.2
PB.60.3	256	PB.60.2	0.986	novel_not_in_catalog	not_rescued	long_read_transcript	long_read_transcript	PB.60.2
PB.62.2	0	ENST00000479659.5	0.56	novel_in_catalog	not_rescued	ML_probability	long_read_transcript	PB.62.15
PB.62.2	256	ENST00000355826.10	0.374	novel_in_catalog	not_rescued	ML_probability	long_read_transcript	PB.62.15
PB.62.2	256	ENST00000520777.6	0.32	novel_in_catalog	not_rescued	ML_probability	long_read_transcript	PB.62.15
PB.62.2	256	ENST00000505820.7	0.242	novel_in_catalog	not_rescued	ML_probability	long_read_transcript	PB.62.15
PB.62.2	256	ENST00000511502.5	0.316	novel_in_catalog	not_rescued	ML_probability	long_read_transcript	PB.62.15
PB.62.2	256	PB.62.15	0.858	novel_in_catalog	not_rescued	long_read_transcript	long_read_transcript	PB.62.15
PB.62.3	0	ENST00000479659.5	0.56	novel_in_catalog	not_rescued	ML_probability	long_read_transcript	PB.62.13
PB.62.3	256	ENST00000355826.10	0.374	novel_in_catalog	not_rescued	ML_probability	long_read_transcript	PB.62.13
PB.62.3	256	ENST00000505820.7	0.242	novel_in_catalog	not_rescued	ML_probability	long_read_transcript	PB.62.13
PB.62.3	256	ENST00000520777.6	0.32	novel_in_catalog	not_rescued	ML_probability	long_read_transcript	PB.62.13
PB.62.3	256	ENST00000511502.5	0.316	novel_in_catalog	not_rescued	ML_probability	long_read_transcript	PB.62.13
PB.62.3	256	PB.62.13	0.812	novel_in_catalog	not_rescued	long_read_transcript	long_read_transcript	PB.62.13
PB.62.4	0	ENST00000507082.1	0.46	novel_in_catalog	not_rescued	ML_probability	long_read_transcript	PB.62.19
PB.62.4	256	PB.62.19	0.93	novel_in_catalog	not_rescued	long_read_transcript	long_read_transcript	PB.62.19
PB.62.4	256	ENST00000477990.1	0.286	novel_in_catalog	not_rescued	ML_probability	long_read_transcript	PB.62.19
PB.62.5	0	ENST00000489635.5	0.538	novel_in_catalog	not_rescued	ML_probability	long_read_transcript	PB.62.17
PB.62.5	256	ENST00000520777.6	0.32	novel_in_catalog	not_rescued	ML_probability	long_read_transcript	PB.62.17
PB.62.5	256	ENST00000505820.7	0.242	novel_in_catalog	not_rescued	ML_probability	long_read_transcript	PB.62.17
PB.62.5	256	ENST00000511502.5	0.316	novel_in_catalog	not_rescued	ML_probability	long_read_transcript	PB.62.17
PB.62.5	256	PB.62.17	0.844	novel_in_catalog	not_rescued	long_read_transcript	long_read_transcript	PB.62.17
PB.62.5	256	ENST00000355826.10	0.374	novel_in_catalog	not_rescued	ML_probability	long_read_transcript	PB.62.17
PB.62.7	0	ENST00000489635.5	0.538	novel_in_catalog	not_rescued	ML_probability	unknown	unknown
PB.62.7	256	ENST00000518681.6	0.316	novel_in_catalog	not_rescued	ML_probability	unknown	unknown
PB.62.7	256	ENST00000505820.7	0.242	novel_in_catalog	not_rescued	ML_probability	unknown	unknown
PB.62.7	256	ENST00000520777.6	0.32	novel_in_catalog	not_rescued	ML_probability	unknown	unknown
PB.62.7	256	ENST00000511502.5	0.316	novel_in_catalog	not_rescued	ML_probability	unknown	unknown
PB.62.7	256	ENST00000355826.10	0.374	novel_in_catalog	not_rescued	ML_probability	unknown	unknown
PB.62.9	0	PB.62.16	0.848	novel_not_in_catalog	not_rescued	long_read_transcript	long_read_transcript	PB.62.15
PB.62.9	256	PB.62.15	0.858	novel_not_in_catalog	not_rescued	long_read_transcript	long_read_transcript	PB.62.15
PB.62.9	256	ENST00000487053.5	0.13	novel_not_in_catalog	not_rescued	ML_probability	long_read_transcript	PB.62.15
PB.62.9	256	PB.62.13	0.812	novel_not_in_catalog	not_rescued	long_read_transcript	long_read_transcript	PB.62.15
PB.62.9	256	ENST00000505820.7	0.242	novel_not_in_catalog	not_rescued	ML_probability	long_read_transcript	PB.62.15
PB.62.9	256	ENST00000504599.6	0.232	novel_not_in_catalog	not_rescued	ML_probability	long_read_transcript	PB.62.15
PB.62.10	0	PB.62.17	0.844	novel_in_catalog	not_rescued	long_read_transcript	long_read_transcript	PB.62.15
PB.62.10	256	PB.62.16	0.848	novel_in_catalog	not_rescued	long_read_transcript	long_read_transcript	PB.62.15
PB.62.10	256	PB.62.22	0.718	novel_in_catalog	not_rescued	ML_probability	long_read_transcript	PB.62.15
PB.62.10	256	PB.62.13	0.812	novel_in_catalog	not_rescued	long_read_transcript	long_read_transcript	PB.62.15
PB.62.10	256	PB.62.15	0.858	novel_in_catalog	not_rescued	long_read_transcript	long_read_transcript	PB.62.15
PB.62.10	256	ENST00000487053.5	0.13	novel_in_catalog	not_rescued	ML_probability	long_read_transcript	PB.62.15
PB.62.12	0	PB.62.13	0.812	novel_in_catalog	not_rescued	long_read_transcript	long_read_transcript	PB.62.15
PB.62.12	256	PB.62.15	0.858	novel_in_catalog	not_rescued	long_read_transcript	long_read_transcript	PB.62.15
PB.62.12	256	PB.62.16	0.848	novel_in_catalog	not_rescued	long_read_transcript	long_read_transcript	PB.62.15
PB.62.12	256	ENST00000487053.5	0.13	novel_in_catalog	not_rescued	ML_probability	long_read_transcript	PB.62.15
PB.62.12	256	ENST00000378712.5	0.374	novel_in_catalog	not_rescued	ML_probability	long_read_transcript	PB.62.15
PB.62.12	256	ENST00000518681.6	0.316	novel_in_catalog	not_rescued	ML_probability	long_read_transcript	PB.62.15
PB.62.11	0	PB.62.16	0.848	novel_not_in_catalog	not_rescued	long_read_transcript	long_read_transcript	PB.62.15
PB.62.11	256	PB.62.15	0.858	novel_not_in_catalog	not_rescued	long_read_transcript	long_read_transcript	PB.62.15
PB.62.11	256	ENST00000487053.5	0.13	novel_not_in_catalog	not_rescued	ML_probability	long_read_transcript	PB.62.15
PB.62.11	256	PB.62.13	0.812	novel_not_in_catalog	not_rescued	long_read_transcript	long_read_transcript	PB.62.15
PB.62.11	256	ENST00000520777.6	0.32	novel_not_in_catalog	not_rescued	ML_probability	long_read_transcript	PB.62.15
PB.62.11	256	ENST00000504599.6	0.232	novel_not_in_catalog	not_rescued	ML_probability	long_read_transcript	PB.62.15
PB.62.14	0	PB.62.17	0.844	novel_in_catalog	not_rescued	long_read_transcript	long_read_transcript	PB.62.15
PB.62.14	256	PB.62.16	0.848	novel_in_catalog	not_rescued	long_read_transcript	long_read_transcript	PB.62.15
PB.62.14	256	PB.62.22	0.718	novel_in_catalog	not_rescued	ML_probability	long_read_transcript	PB.62.15
PB.62.14	256	PB.62.13	0.812	novel_in_catalog	not_rescued	long_read_transcript	long_read_transcript	PB.62.15
PB.62.14	256	PB.62.15	0.858	novel_in_catalog	not_rescued	long_read_transcript	long_read_transcript	PB.62.15
PB.62.14	256	ENST00000487053.5	0.13	novel_in_catalog	not_rescued	ML_probability	long_read_transcript	PB.62.15
PB.62.18	0	PB.62.17	0.844	novel_not_in_catalog	not_rescued	long_read_transcript	long_read_transcript	PB.62.15
PB.62.18	256	PB.62.16	0.848	novel_not_in_catalog	not_rescued	long_read_transcript	long_read_transcript	PB.62.15
PB.62.18	256	PB.62.22	0.718	novel_not_in_catalog	not_rescued	ML_probability	long_read_transcript	PB.62.15
PB.62.18	256	PB.62.15	0.858	novel_not_in_catalog	not_rescued	long_read_transcript	long_read_transcript	PB.62.15
PB.62.18	256	PB.62.13	0.812	novel_not_in_catalog	not_rescued	long_read_transcript	long_read_transcript	PB.62.15
PB.62.18	256	ENST00000487053.5	0.13	novel_not_in_catalog	not_rescued	ML_probability	long_read_transcript	PB.62.15
PB.62.20	0	PB.62.15	0.858	novel_in_catalog	not_rescued	long_read_transcript	long_read_transcript	PB.62.15
PB.62.20	256	PB.62.16	0.848	novel_in_catalog	not_rescued	long_read_transcript	long_read_transcript	PB.62.15
PB.62.20	256	PB.62.13	0.812	novel_in_catalog	not_rescued	long_read_transcript	long_read_transcript	PB.62.15
PB.62.20	256	ENST00000511502.5	0.316	novel_in_catalog	not_rescued	ML_probability	long_read_transcript	PB.62.15
PB.62.20	256	ENST00000487053.5	0.13	novel_in_catalog	not_rescued	ML_probability	long_read_transcript	PB.62.15
PB.62.20	256	ENST00000355826.10	0.374	novel_in_catalog	not_rescued	ML_probability	long_read_transcript	PB.62.15
PB.62.21	0	PB.62.17	0.844	novel_in_catalog	not_rescued	long_read_transcript	long_read_transcript	PB.62.15
PB.62.21	256	PB.62.16	0.848	novel_in_catalog	not_rescued	long_read_transcript	long_read_transcript	PB.62.15
PB.62.21	256	PB.62.22	0.718	novel_in_catalog	not_rescued	ML_probability	long_read_transcript	PB.62.15
PB.62.21	256	PB.62.13	0.812	novel_in_catalog	not_rescued	long_read_transcript	long_read_transcript	PB.62.15
PB.62.21	256	PB.62.15	0.858	novel_in_catalog	not_rescued	long_read_transcript	long_read_transcript	PB.62.15
PB.62.21	256	ENST00000487053.5	0.13	novel_in_catalog	not_rescued	ML_probability	long_read_transcript	PB.62.15
PB.62.23	0	PB.62.22	0.718	novel_not_in_catalog	not_rescued	ML_probability	long_read_transcript	PB.62.15
PB.62.23	256	PB.62.17	0.844	novel_not_in_catalog	not_rescued	long_read_transcript	long_read_transcript	PB.62.15
PB.62.23	256	PB.62.13	0.812	novel_not_in_catalog	not_rescued	long_read_transcript	long_read_transcript	PB.62.15
PB.62.23	256	PB.62.15	0.858	novel_not_in_catalog	not_rescued	long_read_transcript	long_read_transcript	PB.62.15
PB.62.23	256	PB.62.16	0.848	novel_not_in_catalog	not_rescued	long_read_transcript	long_read_transcript	PB.62.15
PB.62.23	256	ENST00000487053.5	0.13	novel_not_in_catalog	not_rescued	ML_probability	long_read_transcript	PB.62.15
PB.62.24	0	PB.62.15	0.858	novel_in_catalog	not_rescued	long_read_transcript	long_read_transcript	PB.62.15
PB.62.24	256	PB.62.16	0.848	novel_in_catalog	not_rescued	long_read_transcript	long_read_transcript	PB.62.15
PB.62.24	256	PB.62.13	0.812	novel_in_catalog	not_rescued	long_read_transcript	long_read_transcript	PB.62.15
PB.62.24	256	ENST00000487053.5	0.13	novel_in_catalog	not_rescued	ML_probability	long_read_transcript	PB.62.15
PB.62.24	256	ENST00000355826.10	0.374	novel_in_catalog	not_rescued	ML_probability	long_read_transcript	PB.62.15
PB.62.24	256	ENST00000504599.6	0.232	novel_in_catalog	not_rescued	ML_probability	long_read_transcript	PB.62.15
PB.62.26	0	ENST00000504599.6	0.232	incomplete-splice_match	not_rescued	ML_probability	long_read_transcript	PB.62.15
PB.62.26	256	PB.62.16	0.848	incomplete-splice_match	not_rescued	long_read_transcript	long_read_transcript	PB.62.15
PB.62.26	256	ENST00000355826.10	0.374	incomplete-splice_match	not_rescued	ML_probability	long_read_transcript	PB.62.15
PB.62.26	256	PB.62.15	0.858	incomplete-splice_match	not_rescued	long_read_transcript	long_read_transcript	PB.62.15
PB.62.26	256	ENST00000505820.7	0.242	incomplete-splice_match	not_rescued	ML_probability	long_read_transcript	PB.62.15
PB.62.26	256	ENST00000520777.6	0.32	incomplete-splice_match	not_rescued	ML_probability	long_read_transcript	PB.62.15
PB.62.27	0	ENST00000511502.5	0.316	novel_in_catalog	not_rescued	ML_probability	long_read_transcript	PB.62.15
PB.62.27	256	PB.62.15	0.858	novel_in_catalog	not_rescued	long_read_transcript	long_read_transcript	PB.62.15
PB.62.27	256	PB.62.22	0.718	novel_in_catalog	not_rescued	ML_probability	long_read_transcript	PB.62.15
PB.62.27	256	ENST00000489635.5	0.538	novel_in_catalog	not_rescued	ML_probability	long_read_transcript	PB.62.15
PB.62.27	256	ENST00000355826.10	0.374	novel_in_catalog	not_rescued	ML_probability	long_read_transcript	PB.62.15
PB.62.27	256	PB.62.17	0.844	novel_in_catalog	not_rescued	long_read_transcript	long_read_transcript	PB.62.15
PB.62.28	0	ENST00000489635.5	0.538	incomplete-splice_match	not_rescued	ML_probability	long_read_transcript	PB.62.13
PB.62.28	256	ENST00000355826.10	0.374	incomplete-splice_match	not_rescued	ML_probability	long_read_transcript	PB.62.13
PB.62.28	256	PB.62.22	0.718	incomplete-splice_match	not_rescued	ML_probability	long_read_transcript	PB.62.13
PB.62.28	256	ENST00000505820.7	0.242	incomplete-splice_match	not_rescued	ML_probability	long_read_transcript	PB.62.13
PB.62.28	256	ENST00000504599.6	0.232	incomplete-splice_match	not_rescued	ML_probability	long_read_transcript	PB.62.13
PB.62.28	256	PB.62.13	0.812	incomplete-splice_match	not_rescued	long_read_transcript	long_read_transcript	PB.62.13
PB.62.29	0	ENST00000504599.6	0.232	incomplete-splice_match	not_rescued	ML_probability	long_read_transcript	PB.62.15
PB.62.29	256	PB.62.17	0.844	incomplete-splice_match	not_rescued	long_read_transcript	long_read_transcript	PB.62.15
PB.62.29	256	PB.62.15	0.858	incomplete-splice_match	not_rescued	long_read_transcript	long_read_transcript	PB.62.15
PB.62.29	256	PB.62.16	0.848	incomplete-splice_match	not_rescued	long_read_transcript	long_read_transcript	PB.62.15
PB.62.29	256	PB.62.13	0.812	incomplete-splice_match	not_rescued	long_read_transcript	long_read_transcript	PB.62.15
PB.62.29	256	ENST00000505820.7	0.242	incomplete-splice_match	not_rescued	ML_probability	long_read_transcript	PB.62.15
PB.62.30	0	ENST00000479659.5	0.56	novel_not_in_catalog	not_rescued	ML_probability	unknown	unknown
PB.62.31	0	ENST00000511502.5	0.316	novel_not_in_catalog	not_rescued	ML_probability	long_read_transcript	PB.62.13
PB.62.31	256	ENST00000378708.5	0.07	novel_not_in_catalog	not_rescued	ML_probability	long_read_transcript	PB.62.13
PB.62.31	256	ENST00000518681.6	0.316	novel_not_in_catalog	not_rescued	ML_probability	long_read_transcript	PB.62.13
PB.62.31	256	PB.62.22	0.718	novel_not_in_catalog	not_rescued	ML_probability	long_read_transcript	PB.62.13
PB.62.31	256	ENST00000504599.6	0.232	novel_not_in_catalog	not_rescued	ML_probability	long_read_transcript	PB.62.13
PB.62.31	256	PB.62.13	0.812	novel_not_in_catalog	not_rescued	long_read_transcript	long_read_transcript	PB.62.13
PB.62.32	0	PB.62.13	0.812	incomplete-splice_match	not_rescued	long_read_transcript	long_read_transcript	PB.62.15
PB.62.32	256	PB.62.15	0.858	incomplete-splice_match	not_rescued	long_read_transcript	long_read_transcript	PB.62.15
PB.62.32	256	ENST00000489635.5	0.538	incomplete-splice_match	not_rescued	ML_probability	long_read_transcript	PB.62.15
PB.62.32	256	PB.62.22	0.718	incomplete-splice_match	not_rescued	ML_probability	long_read_transcript	PB.62.15
PB.62.32	256	ENST00000520777.6	0.32	incomplete-splice_match	not_rescued	ML_probability	long_read_transcript	PB.62.15
PB.62.32	256	ENST00000355826.10	0.374	incomplete-splice_match	not_rescued	ML_probability	long_read_transcript	PB.62.15
PB.62.35	0	ENST00000511502.5	0.316	novel_in_catalog	not_rescued	ML_probability	long_read_transcript	PB.62.16
PB.62.35	256	ENST00000378708.5	0.07	novel_in_catalog	not_rescued	ML_probability	long_read_transcript	PB.62.16
PB.62.35	256	PB.62.16	0.848	novel_in_catalog	not_rescued	long_read_transcript	long_read_transcript	PB.62.16
PB.62.35	256	ENST00000504599.6	0.232	novel_in_catalog	not_rescued	ML_probability	long_read_transcript	PB.62.16
PB.62.35	256	ENST00000505820.7	0.242	novel_in_catalog	not_rescued	ML_probability	long_read_transcript	PB.62.16
PB.62.35	256	PB.62.17	0.844	novel_in_catalog	not_rescued	long_read_transcript	long_read_transcript	PB.62.16
PB.62.37	0	ENST00000479659.5	0.56	novel_in_catalog	not_rescued	ML_probability	long_read_transcript	PB.62.15
PB.62.37	256	PB.62.15	0.858	novel_in_catalog	not_rescued	long_read_transcript	long_read_transcript	PB.62.15
PB.62.37	256	ENST00000520777.6	0.32	novel_in_catalog	not_rescued	ML_probability	long_read_transcript	PB.62.15
PB.62.37	256	ENST00000378708.5	0.07	novel_in_catalog	not_rescued	ML_probability	long_read_transcript	PB.62.15
PB.62.37	256	ENST00000511502.5	0.316	novel_in_catalog	not_rescued	ML_probability	long_read_transcript	PB.62.15
PB.62.37	256	PB.62.16	0.848	novel_in_catalog	not_rescued	long_read_transcript	long_read_transcript	PB.62.15
PB.62.39	0	ENST00000483015.1	0.604	novel_in_catalog	not_rescued	ML_probability	long_read_transcript	PB.62.17
PB.62.39	256	ENST00000378708.5	0.07	novel_in_catalog	not_rescued	ML_probability	long_read_transcript	PB.62.17
PB.62.39	256	PB.62.22	0.718	novel_in_catalog	not_rescued	ML_probability	long_read_transcript	PB.62.17
PB.62.39	256	PB.62.17	0.844	novel_in_catalog	not_rescued	long_read_transcript	long_read_transcript	PB.62.17
PB.62.39	256	PB.62.40	0.824	novel_in_catalog	not_rescued	ML_probability	long_read_transcript	PB.62.17
PB.62.39	256	ENST00000520777.6	0.32	novel_in_catalog	not_rescued	ML_probability	long_read_transcript	PB.62.17
PB.62.41	0	ENST00000378708.5	0.07	novel_in_catalog	not_rescued	ML_probability	long_read_transcript	PB.62.15
PB.62.41	256	ENST00000504599.6	0.232	novel_in_catalog	not_rescued	ML_probability	long_read_transcript	PB.62.15
PB.62.41	256	PB.62.40	0.824	novel_in_catalog	not_rescued	ML_probability	long_read_transcript	PB.62.15
PB.62.41	256	ENST00000479659.5	0.56	novel_in_catalog	not_rescued	ML_probability	long_read_transcript	PB.62.15
PB.62.41	256	ENST00000355826.10	0.374	novel_in_catalog	not_rescued	ML_probability	long_read_transcript	PB.62.15
PB.62.41	256	PB.62.15	0.858	novel_in_catalog	not_rescued	long_read_transcript	long_read_transcript	PB.62.15
PB.62.42	0	ENST00000483015.1	0.604	novel_in_catalog	not_rescued	ML_probability	long_read_transcript	PB.62.15
PB.62.42	256	ENST00000505820.7	0.242	novel_in_catalog	not_rescued	ML_probability	long_read_transcript	PB.62.15
PB.62.42	256	ENST00000514234.5	0.472	novel_in_catalog	not_rescued	ML_probability	long_read_transcript	PB.62.15
PB.62.42	256	PB.62.22	0.718	novel_in_catalog	not_rescued	ML_probability	long_read_transcript	PB.62.15
PB.62.42	256	ENST00000355826.10	0.374	novel_in_catalog	not_rescued	ML_probability	long_read_transcript	PB.62.15
PB.62.42	256	PB.62.15	0.858	novel_in_catalog	not_rescued	long_read_transcript	long_read_transcript	PB.62.15
PB.62.45	4	*	NA	incomplete-splice_match	not_rescued	ML_probability	unknown	unknown
PB.65.1	0	PB.65.5	0.824	novel_in_catalog	not_rescued	long_read_transcript	long_read_transcript	PB.65.4
PB.65.1	256	PB.65.4	0.938	novel_in_catalog	not_rescued	long_read_transcript	long_read_transcript	PB.65.4
PB.65.1	256	PB.65.2	0.722	novel_in_catalog	not_rescued	ML_probability	long_read_transcript	PB.65.4
PB.65.1	256	ENST00000378675.7	0.564	novel_in_catalog	not_rescued	ML_probability	long_read_transcript	PB.65.4
PB.65.1	256	PB.65.7	0.724	novel_in_catalog	not_rescued	long_read_transcript	long_read_transcript	PB.65.4
PB.65.1	256	ENST00000356026.10	0.57	novel_in_catalog	not_rescued	ML_probability	long_read_transcript	PB.65.4
PB.65.3	0	PB.65.4	0.938	novel_in_catalog	not_rescued	long_read_transcript	long_read_transcript	PB.65.4
PB.65.3	256	PB.65.2	0.722	novel_in_catalog	not_rescued	ML_probability	long_read_transcript	PB.65.4
PB.65.3	256	PB.65.5	0.824	novel_in_catalog	not_rescued	long_read_transcript	long_read_transcript	PB.65.4
PB.65.3	256	PB.65.7	0.724	novel_in_catalog	not_rescued	long_read_transcript	long_read_transcript	PB.65.4
PB.65.11	0	ENST00000378675.7	0.564	novel_in_catalog	not_rescued	ML_probability	long_read_transcript	PB.65.4
PB.65.11	256	ENST00000356026.10	0.57	novel_in_catalog	not_rescued	ML_probability	long_read_transcript	PB.65.4
PB.65.11	256	PB.65.5	0.824	novel_in_catalog	not_rescued	long_read_transcript	long_read_transcript	PB.65.4
PB.65.11	256	PB.65.4	0.938	novel_in_catalog	not_rescued	long_read_transcript	long_read_transcript	PB.65.4
PB.65.11	256	PB.65.2	0.722	novel_in_catalog	not_rescued	ML_probability	long_read_transcript	PB.65.4
PB.65.11	256	PB.65.7	0.724	novel_in_catalog	not_rescued	long_read_transcript	long_read_transcript	PB.65.4
PB.65.12	0	ENST00000356026.10	0.57	novel_in_catalog	not_rescued	ML_probability	long_read_transcript	PB.65.4
PB.65.12	256	ENST00000378675.7	0.564	novel_in_catalog	not_rescued	ML_probability	long_read_transcript	PB.65.4
PB.65.12	256	PB.65.7	0.724	novel_in_catalog	not_rescued	long_read_transcript	long_read_transcript	PB.65.4
PB.65.12	256	PB.65.5	0.824	novel_in_catalog	not_rescued	long_read_transcript	long_read_transcript	PB.65.4
PB.65.12	256	PB.65.4	0.938	novel_in_catalog	not_rescued	long_read_transcript	long_read_transcript	PB.65.4
PB.65.12	256	PB.65.2	0.722	novel_in_catalog	not_rescued	ML_probability	long_read_transcript	PB.65.4
PB.65.6	0	PB.65.5	0.824	novel_in_catalog	not_rescued	long_read_transcript	long_read_transcript	PB.65.4
PB.65.6	256	PB.65.4	0.938	novel_in_catalog	not_rescued	long_read_transcript	long_read_transcript	PB.65.4
PB.65.6	256	PB.65.2	0.722	novel_in_catalog	not_rescued	ML_probability	long_read_transcript	PB.65.4
PB.65.6	256	PB.65.7	0.724	novel_in_catalog	not_rescued	long_read_transcript	long_read_transcript	PB.65.4
PB.65.6	256	ENST00000512731.5	0.75	novel_in_catalog	not_rescued	ML_probability	long_read_transcript	PB.65.4
PB.65.8	0	PB.65.7	0.724	novel_in_catalog	not_rescued	long_read_transcript	long_read_transcript	PB.65.4
PB.65.8	256	PB.65.5	0.824	novel_in_catalog	not_rescued	long_read_transcript	long_read_transcript	PB.65.4
PB.65.8	256	PB.65.4	0.938	novel_in_catalog	not_rescued	long_read_transcript	long_read_transcript	PB.65.4
PB.65.8	256	PB.65.2	0.722	novel_in_catalog	not_rescued	ML_probability	long_read_transcript	PB.65.4
PB.65.8	256	ENST00000512731.5	0.75	novel_in_catalog	not_rescued	ML_probability	long_read_transcript	PB.65.4
PB.65.13	0	PB.65.4	0.938	novel_in_catalog	not_rescued	long_read_transcript	long_read_transcript	PB.65.4
PB.65.13	256	PB.65.2	0.722	novel_in_catalog	not_rescued	ML_probability	long_read_transcript	PB.65.4
PB.65.13	256	PB.65.5	0.824	novel_in_catalog	not_rescued	long_read_transcript	long_read_transcript	PB.65.4
PB.65.13	256	PB.65.7	0.724	novel_in_catalog	not_rescued	long_read_transcript	long_read_transcript	PB.65.4
PB.65.14	0	PB.65.5	0.824	novel_in_catalog	not_rescued	long_read_transcript	long_read_transcript	PB.65.4
PB.65.14	256	PB.65.4	0.938	novel_in_catalog	not_rescued	long_read_transcript	long_read_transcript	PB.65.4
PB.65.14	256	PB.65.7	0.724	novel_in_catalog	not_rescued	long_read_transcript	long_read_transcript	PB.65.4
PB.65.14	256	PB.65.2	0.722	novel_in_catalog	not_rescued	ML_probability	long_read_transcript	PB.65.4
PB.65.14	256	ENST00000512731.5	0.75	novel_in_catalog	not_rescued	ML_probability	long_read_transcript	PB.65.4
PB.65.15	0	ENST00000378675.7	0.564	novel_not_in_catalog	not_rescued	ML_probability	long_read_transcript	PB.65.7
PB.65.15	256	ENST00000356026.10	0.57	novel_not_in_catalog	not_rescued	ML_probability	long_read_transcript	PB.65.7
PB.65.15	256	ENST00000479814.5	0.31	novel_not_in_catalog	not_rescued	ML_probability	long_read_transcript	PB.65.7
PB.65.15	256	ENST00000234610.5	0.262	novel_not_in_catalog	not_rescued	ML_probability	long_read_transcript	PB.65.7
PB.65.15	256	ENST00000489782.1	0.288	novel_not_in_catalog	not_rescued	ML_probability	long_read_transcript	PB.65.7
PB.65.15	256	PB.65.7	0.724	novel_not_in_catalog	not_rescued	long_read_transcript	long_read_transcript	PB.65.7
PB.66.4	0	PB.66.3	0.706	novel_not_in_catalog	not_rescued	ML_probability	long_read_transcript	PB.66.10
PB.66.4	256	ENST00000341832.11	0.564	novel_not_in_catalog	not_rescued	ML_probability	long_read_transcript	PB.66.10
PB.66.4	256	PB.66.8	0.764	novel_not_in_catalog	not_rescued	ML_probability	long_read_transcript	PB.66.10
PB.66.4	256	ENST00000407249.7	0.518	novel_not_in_catalog	not_rescued	ML_probability	long_read_transcript	PB.66.10
PB.66.4	256	PB.66.10	0.816	novel_not_in_catalog	not_rescued	long_read_transcript	long_read_transcript	PB.66.10
PB.66.4	256	ENST00000404249.8	0.586	novel_not_in_catalog	not_rescued	ML_probability	long_read_transcript	PB.66.10
PB.66.5	0	PB.66.3	0.706	novel_not_in_catalog	not_rescued	ML_probability	long_read_transcript	PB.66.10
PB.66.5	256	ENST00000341832.11	0.564	novel_not_in_catalog	not_rescued	ML_probability	long_read_transcript	PB.66.10
PB.66.5	256	PB.66.8	0.764	novel_not_in_catalog	not_rescued	ML_probability	long_read_transcript	PB.66.10
PB.66.5	256	ENST00000407249.7	0.518	novel_not_in_catalog	not_rescued	ML_probability	long_read_transcript	PB.66.10
PB.66.5	256	PB.66.10	0.816	novel_not_in_catalog	not_rescued	long_read_transcript	long_read_transcript	PB.66.10
PB.66.5	256	ENST00000404249.8	0.586	novel_not_in_catalog	not_rescued	ML_probability	long_read_transcript	PB.66.10
PB.66.21	0	ENST00000407249.7	0.518	incomplete-splice_match	not_rescued	ML_probability	long_read_transcript	PB.66.10
PB.66.21	256	PB.66.10	0.816	incomplete-splice_match	not_rescued	long_read_transcript	long_read_transcript	PB.66.10
PB.66.21	256	ENST00000341832.11	0.564	incomplete-splice_match	not_rescued	ML_probability	long_read_transcript	PB.66.10
PB.66.21	256	PB.66.3	0.706	incomplete-splice_match	not_rescued	ML_probability	long_read_transcript	PB.66.10
PB.66.21	256	PB.66.8	0.764	incomplete-splice_match	not_rescued	ML_probability	long_read_transcript	PB.66.10
PB.66.21	256	ENST00000626918.2	0.162	incomplete-splice_match	not_rescued	ML_probability	long_read_transcript	PB.66.10
PB.66.20	0	PB.66.10	0.816	incomplete-splice_match	not_rescued	long_read_transcript	long_read_transcript	PB.66.10
PB.66.20	256	PB.66.8	0.764	incomplete-splice_match	not_rescued	ML_probability	long_read_transcript	PB.66.10
PB.66.20	256	ENST00000341832.11	0.564	incomplete-splice_match	not_rescued	ML_probability	long_read_transcript	PB.66.10
[truncated: 440,773 more rows]
