# Supplementary material for: SQANTI3: curation of long-read transcriptomes for accurate identification of known and novel isoforms
Source: Nat Methods. 2024 Mar 20;21(5):793–7. doi: 10.1038/s41592-024-02229-2 (PMC11093726; doi:10.1038/s41592-024-02229-2)
Supplement: Supplementary file 4 — All data needed to generate main and Extended Data figures. Only data required to generate Extended Data Fig. 7 were not included due to the large size. However, the data needed create this figure can be found at conesalab.org/SQANTI3 [file 41592_2024_2229_MOESM4_ESM.zip › SourceData_figures/HIS/ML_filter/classifier_variable-importance_table.txt]

ratio_TSS	505.842966454379
diff_to_gene_TSS	371.308316328669
FL	318.894963891615
iso_exp	236.914150662689
min_cov	167.116722376824
diff_to_gene_TTS	95.9959546837644
gene_exp	94.0262773909418
sd_cov	82.0542005820977
length	81.8103705423766
perc_A_downstream_TTS	76.0371157666928
min_sample_cov	68.0696823257389
bite	67.2037731767906
exons	63.0674551739532
polyA_dist	58.3922843904975
FSM_class	41.6033396963525
predicted_NMD	29.9546397790704
polyA_motif_found	4.99969043780316
coding	3.79312844327367
ratio_exp	1.86988045434235
