# Supplementary material for: SQANTI3: curation of long-read transcriptomes for accurate identification of known and novel isoforms
Source: Nat Methods. 2024 Mar 20;21(5):793–7. doi: 10.1038/s41592-024-02229-2 (PMC11093726; doi:10.1038/s41592-024-02229-2)
Supplement: Supplementary file 4 — All data needed to generate main and Extended Data figures. Only data required to generate Extended Data Fig. 7 were not included due to the large size. However, the data needed create this figure can be found at conesalab.org/SQANTI3 [file 41592_2024_2229_MOESM4_ESM.zip › SourceData_figures/HIS/SIRVs/SIRV_mod_class.rules_rescue.extended.txt]

PB.24229.2	SIRV1	full-splice_match	SIRV109	-1	0	canonical	3	3903	577	517.8553333333333	1510.71806023087	0.3427875438612245	1.1824004902013174
PB.24230.1	SIRV1	full-splice_match	SIRV101	-1	0	canonical	3	585	499	77.95246666666667	1510.71806023087	0.051599612607235175	1.4068774879300003
PB.24230.10	SIRV1	full-splice_match	SIRV102	-1	2	canonical	3	4631	2204	371.612	1510.71806023087	0.24598368801072637	2.1863594882535375
PB.24230.12	SIRV1	incomplete-splice_match	SIRV105	312	0	canonical	3	1694	3	0.0	1510.71806023087	0.0	1.3353094541298947
PB.24230.15	SIRV1	full-splice_match	SIRV105	-1	2	canonical	3	1694	384	297.82500000000005	1510.71806023087	0.19714135141436387	0.8018385932263262
PB.24230.2	SIRV1	novel_in_catalog	novel	NA	NA	canonical	3	354	212	69.44763333333333	1510.71806023087	0.04596994976198289	1.4921238314793024
PB.24230.3	SIRV1	incomplete-splice_match	SIRV104	2954	0	canonical	3	1694	65	0.0	1510.71806023087	0.0	1.7155364551031007
PB.24230.4	SIRV1	novel_not_in_catalog	novel	NA	NA	canonical	3	853	353	107.81466666666665	1510.71806023087	0.0713665041180419	1.4068774879300003
PB.24230.8	SIRV1	incomplete-splice_match	SIRV102	3559	-5	canonical	3	4631	29	7.289753666666666e-05	1510.71806023087	4.8253568012238075e-08	1.735954559582094
PB.24230.9	SIRV1	novel_not_in_catalog	novel	NA	NA	canonical	0	0	9	0.3428873333333333	1510.71806023087	0.00022696977176597254	2.1863594882535375
SIRV107	SIRV1	full-splice_match	SIRV107	0	0	non_canonical	0	0	0	67.868	1510.71806023087	0.04492433220109139	242801.00000000003
PB.24239.1	SIRV2	incomplete-splice_match	SIRV209	1057	-1	canonical	3	457	3	116.27666666666669	692.3047165761234	0.1679559071065224	2.0162850495898126
PB.24239.10	SIRV2	novel_not_in_catalog	novel	NA	NA	canonical	3	140	5	0.0	692.3047165761234	0.0	1.549333257432365
PB.24239.13	SIRV2	novel_not_in_catalog	novel	NA	NA	canonical	3	140	133	20.6364	692.3047165761234	0.02980826145755558	176201.0
PB.24239.14	SIRV2	novel_not_in_catalog	novel	NA	NA	canonical	3	140	4	0.0	692.3047165761234	0.0	1.7624947048978827
PB.24239.15	SIRV2	incomplete-splice_match	SIRV203	1480	-23	canonical	3	2564	8	0.4482	692.3047165761234	0.000647402782717742	1.3288274822789423
PB.24239.17	SIRV2	incomplete-splice_match	SIRV208	1177	-21	canonical	3	2564	18	21.979166666666668	692.3047165761234	0.031747821646178134	0.8479941305466941
PB.24239.19	SIRV2	full-splice_match	SIRV203	0	4	canonical	3	2274	578	307.27099999999996	692.3047165761234	0.4438377966275397	20.723842399714318
PB.24239.2	SIRV2	full-splice_match	SIRV201	-1	0	canonical	3	227	257	27.13906666666667	692.3047165761234	0.03920104257108951	101.93271152564957
PB.24239.20	SIRV2	incomplete-splice_match	SIRV203	1138	4	canonical	3	2564	2	0.0	692.3047165761234	0.0	1.2172001107866337
PB.24239.3	SIRV2	incomplete-splice_match	SIRV201	1107	0	canonical	3	227	7	0.0	692.3047165761234	0.0	2.2171569342752426
PB.24239.4	SIRV2	incomplete-splice_match	SIRV201	1481	0	canonical	3	227	17	0.0	692.3047165761234	0.0	1.4587793065443255
PB.24239.5	SIRV2	incomplete-splice_match	SIRV207	906	0	canonical	3	227	11	0.0	692.3047165761234	0.0	1.7502132786870828
PB.24239.6	SIRV2	incomplete-splice_match	SIRV207	1408	0	canonical	3	383	21	0.0	692.3047165761234	0.0	1.5974250023960896
PB.24239.7	SIRV2	full-splice_match	SIRV209	-49	0	canonical	3	410	2	0.3722165761233333	692.3047165761234	0.0005376484764746011	1.2471817534923786
SIRV206	SIRV2	full-splice_match	SIRV206	0	0	NA	NA	NA	0	198.18200000000002	692.3047165761234	0.2862641193319223	1.2614367693386956
PB.24240.1	SIRV3	full-splice_match	SIRV301	-1	1	canonical	3	1344	1058	161.6593333333333	2322.66692	0.06960073867730174	1.5746252163455328
PB.24240.10	SIRV3	incomplete-splice_match	SIRV301	2657	0	canonical	3	1344	7	0.0	2322.66692	0.0	1.5647934812592155
PB.24240.11	SIRV3	incomplete-splice_match	SIRV304	2638	0	canonical	3	1295	6	0.0	2322.66692	0.0	1.5647934812592155
PB.24240.12	SIRV3	incomplete-splice_match	SIRV307	2638	0	canonical	3	1327	9	0.0	2322.66692	0.0	1.5647934812592155
PB.24240.13	SIRV3	incomplete-splice_match	SIRV305	598	0	canonical	3	1528	8	0.0	2322.66692	0.0	1.5647934812592155
PB.24240.15	SIRV3	incomplete-splice_match	SIRV315	2053	0	canonical	3	1344	112	0.0	2322.66692	0.0	1.795904105543551
PB.24240.17	SIRV3	incomplete-splice_match	SIRV304	4093	0	canonical	3	1295	19	0.0	2322.66692	0.0	1.795904105543551
PB.24240.2	SIRV3	novel_in_catalog	novel	NA	NA	canonical	3	709	753	91.15589999999999	2322.66692	0.039246221322168734	1.5746252163455328
PB.24240.5	SIRV3	full-splice_match	SIRV303	-1	1	canonical	3	1710	874	8.80302	2322.66692	0.003790048381108385	1.0676379564202774
PB.24240.6	SIRV3	novel_in_catalog	novel	NA	NA	canonical	3	868	1005	127.45333333333333	2322.66692	0.05487370239609445	1.0676379564202774
PB.24240.7	SIRV3	full-splice_match	SIRV304	-1	1	canonical	3	1295	506	169.92933333333335	2322.66692	0.07316130086070771	1.0676379564202774
PB.24240.8	SIRV3	full-splice_match	SIRV307	-1	1	canonical	3	1327	326	188.80100000000002	2322.66692	0.08128629997451378	1.0676379564202774
PB.24240.9	SIRV3	full-splice_match	SIRV305	-1	0	canonical	3	1528	249	284.0	2322.66692	0.12227323580257474	1.7440706867152378
PB.24241.2	SIRV3	full-splice_match	SIRV308	0	2	canonical	3	6154	1037	917.724	2322.66692	0.3951164896256412	1.7820491488021035
PB.24243.1	SIRV3	novel_not_in_catalog	novel	NA	NA	canonical	3	1418	172	179.51733333333334	2322.66692	0.07728931418773266	4.794528251143004
PB.24243.2	SIRV3	novel_not_in_catalog	novel	NA	NA	canonical	3	1472	7	0.0	2322.66692	0.0	2.11607698111956
PB.24243.3	SIRV3	full-splice_match	SIRV309	0	1	canonical	3	1503	422	193.6236666666667	2322.66692	0.08336264877215657	178601.0
PB.24243.4	SIRV3	incomplete-splice_match	SIRV309	656	1	canonical	3	1586	3	0.0	2322.66692	0.0	1.7248789434641154
PB.24244.1	SIRV4	full-splice_match	SIRV409	-1	0	canonical	3	974	872	90.6619	1859.4243333333334	0.04875804751757399	75.91675915649279
PB.24245.2	SIRV4	full-splice_match	SIRV406	0	2	canonical	3	2841	574	384.96000000000004	1859.4243333333334	0.20703181791210293	29.12455363519497
PB.24246.1	SIRV4	novel_not_in_catalog	novel	NA	NA	canonical	3	700	152	140.84933333333333	1859.4243333333334	0.0757488921750513	36201.0
PB.24246.4	SIRV4	full-splice_match	SIRV403	-1	2	canonical	0	0	764	473.5466666666666	1859.4243333333334	0.25467380316452776	345101.0
PB.24246.5	SIRV4	full-splice_match	SIRV408	-1	1	canonical	0	0	554	542.433	1859.4243333333334	0.2917209322670296	345101.0
PB.24246.6	SIRV4	incomplete-splice_match	SIRV408	1350	1	canonical	3	3972	6	0.0	1859.4243333333334	0.0	1.7328519595876268
PB.24246.7	SIRV4	incomplete-splice_match	SIRV408	6154	2	canonical	3	3972	5	0.0	1859.4243333333334	0.0	1.7612419456125479
PB.24246.8	SIRV4	full-splice_match	SIRV405	-1	-1	canonical	3	8633	101	75.3121	1859.4243333333334	0.04050291192274025	2.180248443705811
SIRV411	SIRV4	full-splice_match	SIRV411	0	0	canonical	3	991	0	151.66133333333335	1859.4243333333334	0.08156359504097416	3.8124296892577685
PB.24250.1	SIRV5	full-splice_match	SIRV505	0	2	canonical	3	6311	6334	760.9430000000001	2316.199448011328	0.32853086147366983	11451.49504950495
PB.24250.11	SIRV5	full-splice_match	SIRV501	-1	0	canonical	3	2038	138	16.846466666666668	2316.199448011328	0.00727332297792011	2.3123964646128794
PB.24250.16	SIRV5	incomplete-splice_match	SIRV501	1084	1	canonical	3	2038	42	0.0	2316.199448011328	0.0	0.9870648458441027
PB.24250.17	SIRV5	incomplete-splice_match	SIRV508	1133	0	canonical	3	2576	32	0.0	2316.199448011328	0.0	0.9695703826800294
PB.24250.19	SIRV5	novel_in_catalog	novel	NA	NA	canonical	3	1254	28	0.0	2316.199448011328	0.0	1.940457136822402
PB.24250.2	SIRV5	novel_not_in_catalog	novel	NA	NA	canonical	0	0	2	1.2342216666666668	2316.199448011328	0.0005328650206381667	11451.49504950495
PB.24250.20	SIRV5	incomplete-splice_match	SIRV505	2298	0	canonical	3	6311	34	0.0	2316.199448011328	0.0	1.940457136822402
PB.24250.24	SIRV5	incomplete-splice_match	SIRV517	4323	-2	canonical	3	2576	19	0.0	2316.199448011328	0.0	1.6318315997162478
PB.24250.25	SIRV5	incomplete-splice_match	SIRV505	4379	0	canonical	3	6311	18	0.0	2316.199448011328	0.0	1.6318315997162478
PB.24250.27	SIRV5	incomplete-splice_match	SIRV501	4486	2	canonical	3	2038	31	0.0	2316.199448011328	0.0	1.9513881364915475
PB.24250.29	SIRV5	incomplete-splice_match	SIRV517	5054	-2	canonical	3	2576	18	0.0	2316.199448011328	0.0	1.6355038764261975
PB.24250.30	SIRV5	incomplete-splice_match	SIRV517	5292	-2	canonical	3	2576	13	0.0	2316.199448011328	0.0	1.9970220753233936
PB.24250.31	SIRV5	incomplete-splice_match	SIRV505	5348	0	canonical	3	6311	11	0.0	2316.199448011328	0.0	1.9970220753233936
PB.24250.32	SIRV5	incomplete-splice_match	SIRV501	5293	2	canonical	3	2038	16	0.0	2316.199448011328	0.0	1.9808846339509092
PB.24250.33	SIRV5	novel_in_catalog	novel	NA	NA	canonical	3	1254	8	0.0	2316.199448011328	0.0	1.9439229716679327
PB.24250.39	SIRV5	novel_in_catalog	novel	NA	NA	canonical	3	1254	13	2.8327566666666666e-08	2316.199448011328	1.2230193168808717e-11	2.092381109921629
PB.24250.40	SIRV5	incomplete-splice_match	SIRV517	6105	-3	canonical	3	7965	5	1.50051	2316.199448011328	0.000647832811327335	1.9544549973640701
PB.24250.42	SIRV5	novel_in_catalog	novel	NA	NA	canonical	3	1254	14	2.808203333333333	2316.199448011328	0.0012124186178113616	1.7840672336298193
PB.24250.43	SIRV5	incomplete-splice_match	SIRV517	6624	-1	canonical	3	7965	11	0.0	2316.199448011328	0.0	1.7840672336298193
PB.24250.44	SIRV5	novel_in_catalog	novel	NA	NA	canonical	3	1254	22	140.77200000000002	2316.199448011328	0.060777149446635884	1.9320843220117623
PB.24250.45	SIRV5	incomplete-splice_match	SIRV517	6838	-2	canonical	3	10561	31	69.29316666666666	2316.199448011328	0.029916752948957515	1.671741631345756
PB.24250.5	SIRV5	full-splice_match	SIRV508	0	1	canonical	3	2576	1648	124.30799999999999	2316.199448011328	0.05366895329619819	13.007712918016615
PB.24250.50	SIRV5	full-splice_match	SIRV516	277	1739	canonical	3	1254	4	52.71016666666666	2316.199448011328	0.02275717953042568	1.6302611361121646
PB.24250.6	SIRV5	novel_not_in_catalog	novel	NA	NA	canonical	0	0	508	346.6366666666667	2316.199448011328	0.14965752062685553	13.007712918016615
PB.24250.7	SIRV5	full-splice_match	SIRV506	0	0	canonical	3	11982	491	434.31166666666667	2316.199448011328	0.18751047844328064	13.007712918016615
PB.24250.8	SIRV5	novel_in_catalog	novel	NA	NA	canonical	3	815	933	89.34533333333333	2316.199448011328	0.03857411045065423	4.296285197692937
PB.24250.9	SIRV5	novel_in_catalog	novel	NA	NA	canonical	3	1254	1054	2.970312983	2316.199448011328	0.001282408121438026	3.6754290592508476
SIRV504	SIRV5	full-splice_match	SIRV504	0	0	NA	NA	NA	0	61.9164	2316.199448011328	0.026731894808610275	1.5478674834442958
SIRV512	SIRV5	full-splice_match	SIRV512	0	0	NA	NA	NA	0	210.60333333333332	2316.199448011328	0.0909262514133469	1.641097679097968
PB.24252.14	SIRV6	full-splice_match	SIRV606	-1	0	canonical	3	13659	206	268.32233333333335	6734.409563333334	0.03984348305666781	1.334333037364453
PB.24252.15	SIRV6	novel_in_catalog	novel	NA	NA	canonical	3	1050	211	176.37	6734.409563333334	0.02618937834732791	1.334333037364453
PB.24252.16	SIRV6	full-splice_match	SIRV610	0	1	canonical	3	13659	863	157.54333333333332	6734.409563333334	0.02339378558012056	1.6564997144927487
PB.24252.17	SIRV6	full-splice_match	SIRV614	0	7	canonical	3	3084	557	400.72	6734.409563333334	0.059503360499751884	1.5404019821748451
PB.24252.2	SIRV6	full-splice_match	SIRV612	0	0	canonical	0	0	1299	206.765	6734.409563333334	0.030702765855787576	12.559970505629614
PB.24252.23	SIRV6	full-splice_match	SIRV613	0	0	canonical	3	300	270	61.55606666666667	6734.409563333334	0.00914052911213173	1.5930286694125937
PB.24252.24	SIRV6	incomplete-splice_match	SIRV606	839	0	canonical	3	20632	11	0.0	6734.409563333334	0.0	1.1039485199758048
PB.24252.25	SIRV6	incomplete-splice_match	SIRV625	669	1	canonical	3	20632	10	0.0	6734.409563333334	0.0	0.8533718538398882
PB.24252.29	SIRV6	incomplete-splice_match	SIRV623	7132	-60	canonical	3	22071	2516	1308.1366666666665	6734.409563333334	0.19424667513378524	1.623018605302006
PB.24252.3	SIRV6	novel_not_in_catalog	novel	NA	NA	canonical	3	9538	1451	1329.61	6734.409563333334	0.19743527439128342	7.052224102473142
PB.24252.32	SIRV6	incomplete-splice_match	SIRV613	7925	-1	canonical	3	22071	15	0.0	6734.409563333334	0.0	1.663543840803867
PB.24252.4	SIRV6	incomplete-splice_match	SIRV622	43	0	canonical	0	0	1253	348.23133333333334	6734.409563333334	0.051709259744067176	4.7738865452315
PB.24252.5	SIRV6	full-splice_match	SIRV607	0	2	canonical	0	0	551	388.349	6734.409563333334	0.057666376888396244	4.7738865452315
PB.24252.6	SIRV6	full-splice_match	SIRV609	-1	2	canonical	3	17142	1255	1349.46	6734.409563333334	0.2003828230684647	3.649843531859311
PB.24252.8	SIRV6	incomplete-splice_match	SIRV612	407	0	canonical	0	0	36	0.0	6734.409563333334	0.0	1.3849315987086674
PB.24252.9	SIRV6	novel_not_in_catalog	novel	NA	NA	canonical	0	0	2	0.7225633333333334	6734.409563333334	0.00010729423664213347	1.06719786832619
SIRV601	SIRV6	full-splice_match	SIRV601	0	0	canonical	3	2299	0	352.25666666666666	6734.409563333334	0.05230698598799061	664.4551495016611
SIRV603	SIRV6	full-splice_match	SIRV603	0	0	NA	NA	NA	0	34.91793333333334	6734.409563333334	0.005185002932320913	1.0131730502444836
SIRV617	SIRV6	full-splice_match	SIRV617	0	0	NA	NA	NA	0	351.44866666666667	6734.409563333334	0.05218700516526203	0.8516212038940482
PB.24258.10	SIRV7	incomplete-splice_match	SIRV705	32936	0	canonical	3	2086	92	6.139811666666667e-07	2008.877767280648	3.0563390997043734e-10	2.232886043185069
PB.24258.13	SIRV7	full-splice_match	SIRV704	0	1	canonical	3	5117	696	768.4766666666668	2008.877767280648	0.38254028153585895	1.093052572978407
PB.24258.15	SIRV7	full-splice_match	SIRV706	0	6	canonical	3	3585	913	519.5686666666667	2008.877767280648	0.25863627699458774	1050.2512479201332
PB.24258.16	SIRV7	novel_not_in_catalog	novel	NA	NA	canonical	0	0	766	318.84100000000007	2008.877767280648	0.15871597824072925	1050.2512479201332
PB.24258.17	SIRV7	incomplete-splice_match	SIRV706	33029	6	canonical	3	3585	6	0.0	2008.877767280648	0.0	1.748799177126891
PB.24258.2	SIRV7	full-splice_match	SIRV703	0	3	canonical	3	999	170	58.4382	2008.877767280648	0.029089972994776024	2.815064379088536
PB.24258.3	SIRV7	novel_in_catalog	novel	NA	NA	canonical	3	256	334	29.318766666666665	2008.877767280648	0.014594599603914437	1.512615350904132
PB.24258.4	SIRV7	incomplete-splice_match	SIRV703	32990	3	canonical	3	999	28	41.29716666666667	2008.877767280648	0.020557331729829084	1.748799177126891
PB.24258.6	SIRV7	incomplete-splice_match	SIRV710	111626	0	canonical	3	3996	89	88.99830000000001	2008.877767280648	0.04430249637362162	2.047762113374523
PB.24258.9	SIRV7	full-splice_match	SIRV705	2	-1	canonical	3	2086	3574	183.939	2008.877767280648	0.09156306222104901	3.2390059797628306
