# Supplementary material for: SQANTI3: curation of long-read transcriptomes for accurate identification of known and novel isoforms
Source: Nat Methods. 2024 Mar 20;21(5):793–7. doi: 10.1038/s41592-024-02229-2 (PMC11093726; doi:10.1038/s41592-024-02229-2)
Supplement: Supplementary file 4 — All data needed to generate main and Extended Data figures. Only data required to generate Extended Data Fig. 7 were not included due to the large size. However, the data needed create this figure can be found at conesalab.org/SQANTI3 [file 41592_2024_2229_MOESM4_ESM.zip › SourceData_figures/HIS/SIRVs/SIRVs_ids.txt]

SIRV10001
SIRV10002
SIRV10003
SIRV101
SIRV102
SIRV103
SIRV105
SIRV106
SIRV107
SIRV108
SIRV109
SIRV12001
SIRV12002
SIRV12003
SIRV201
SIRV202
SIRV203
SIRV204
SIRV205
SIRV206
SIRV301
SIRV302
SIRV303
SIRV304
SIRV305
SIRV306
SIRV307
SIRV308
SIRV309
SIRV310
SIRV311
SIRV4001
SIRV4002
SIRV4003
SIRV403
SIRV404
SIRV405
SIRV406
SIRV408
SIRV409
SIRV410
SIRV501
SIRV502
SIRV503
SIRV504
SIRV505
SIRV506
SIRV507
SIRV508
SIRV509
SIRV510
SIRV511
SIRV512
SIRV6001
SIRV6002
SIRV6003
SIRV601
SIRV602
SIRV603
SIRV604
SIRV605
SIRV606
SIRV607
SIRV608
SIRV609
SIRV610
SIRV611
SIRV612
SIRV613
SIRV614
SIRV615
SIRV616
SIRV617
SIRV618
SIRV701
SIRV702
SIRV703
SIRV704
SIRV705
SIRV706
SIRV708
SIRV8001
SIRV8002
SIRV8003
