# Supplementary material for: SQANTI3: curation of long-read transcriptomes for accurate identification of known and novel isoforms
Source: Nat Methods. 2024 Mar 20;21(5):793–7. doi: 10.1038/s41592-024-02229-2 (PMC11093726; doi:10.1038/s41592-024-02229-2)
Supplement: Supplementary file 4 — All data needed to generate main and Extended Data figures. Only data required to generate Extended Data Fig. 7 were not included due to the large size. However, the data needed create this figure can be found at conesalab.org/SQANTI3 [file 41592_2024_2229_MOESM4_ESM.zip › SourceData_figures/HIS/SIRVs/SIRV_mod_class.rules.extended.txt]

PB.24229.2	SIRV1	full-splice_match	SIRV109	-1	0	canonical	3	3903	577	623.7803333333334	1618.05429637662	0.3855126090207183	1.1824004902013174
PB.24230.1	SIRV1	full-splice_match	SIRV101	-1	0	canonical	3	585	499	84.47326666666667	1618.05429637662	0.05220669470476446	1.4068774879300003
PB.24230.10	SIRV1	full-splice_match	SIRV102	-1	2	canonical	3	4631	2204	394.0276666666666	1618.05429637662	0.24351943414323615	2.1863594882535375
PB.24230.12	SIRV1	incomplete-splice_match	SIRV105	312	0	canonical	3	1694	3	0.0	1618.05429637662	0.0	1.3353094541298947
PB.24230.15	SIRV1	full-splice_match	SIRV105	-1	2	canonical	3	1694	384	317.03766666666667	1618.05429637662	0.19593759453970305	0.8018385932263262
PB.24230.2	SIRV1	novel_in_catalog	novel	NA	NA	canonical	3	354	212	79.73293333333334	1618.05429637662	0.04927704435622636	1.4921238314793024
PB.24230.3	SIRV1	incomplete-splice_match	SIRV104	2954	0	canonical	3	1694	65	0.0	1618.05429637662	0.0	1.7155364551031007
PB.24230.4	SIRV1	novel_not_in_catalog	novel	NA	NA	canonical	3	853	353	118.63533333333334	1618.05429637662	0.07331974804491953	1.4068774879300003
PB.24230.8	SIRV1	incomplete-splice_match	SIRV102	3559	-5	canonical	3	4631	29	9.709953333333333e-06	1618.05429637662	6.001005871729557e-09	1.735954559582094
PB.24230.9	SIRV1	novel_not_in_catalog	novel	NA	NA	canonical	0	0	9	0.3670866666666666	1618.05429637662	0.00022686918942627568	2.1863594882535375
PB.24239.1	SIRV2	incomplete-splice_match	SIRV209	1057	-1	canonical	3	457	3	125.29866666666669	631.7250970666666	0.19834365810140323	2.0162850495898126
PB.24239.10	SIRV2	novel_not_in_catalog	novel	NA	NA	canonical	3	140	5	0.0	631.7250970666666	0.0	1.549333257432365
PB.24239.13	SIRV2	novel_not_in_catalog	novel	NA	NA	canonical	3	140	133	21.656200000000002	631.7250970666666	0.03428105057177204	176201.0
PB.24239.14	SIRV2	novel_not_in_catalog	novel	NA	NA	canonical	3	140	4	0.0	631.7250970666666	0.0	1.7624947048978827
PB.24239.15	SIRV2	incomplete-splice_match	SIRV203	1480	-23	canonical	3	2564	8	0.6507	631.7250970666666	0.0010300366457204895	1.3288274822789423
PB.24239.17	SIRV2	incomplete-splice_match	SIRV208	1177	-21	canonical	3	2564	18	153.20433333333335	631.7250970666666	0.24251740835486474	0.8479941305466941
PB.24239.19	SIRV2	full-splice_match	SIRV203	0	4	canonical	3	2274	578	301.5473333333333	631.7250970666666	0.4773394863264562	20.723842399714318
PB.24239.2	SIRV2	full-splice_match	SIRV201	-1	0	canonical	3	227	257	28.172466666666665	631.7250970666666	0.04459608585677829	101.93271152564957
PB.24239.20	SIRV2	incomplete-splice_match	SIRV203	1138	4	canonical	3	2564	2	0.0	631.7250970666666	0.0	1.2172001107866337
PB.24239.3	SIRV2	incomplete-splice_match	SIRV201	1107	0	canonical	3	227	7	0.0	631.7250970666666	0.0	2.2171569342752426
PB.24239.4	SIRV2	incomplete-splice_match	SIRV201	1481	0	canonical	3	227	17	0.0	631.7250970666666	0.0	1.4587793065443255
PB.24239.5	SIRV2	incomplete-splice_match	SIRV207	906	0	canonical	3	227	11	0.0	631.7250970666666	0.0	1.7502132786870828
PB.24239.6	SIRV2	incomplete-splice_match	SIRV207	1408	0	canonical	3	383	21	0.0	631.7250970666666	0.0	1.5974250023960896
PB.24239.7	SIRV2	full-splice_match	SIRV209	-49	0	canonical	3	410	2	1.1953970666666667	631.7250970666666	0.0018922741430051418	1.2471817534923786
PB.24240.1	SIRV3	full-splice_match	SIRV301	-1	1	canonical	3	1344	1058	173.65066666666667	2483.0723866666667	0.06993379153951258	1.5746252163455328
PB.24240.10	SIRV3	incomplete-splice_match	SIRV301	2657	0	canonical	3	1344	7	0.0	2483.0723866666667	0.0	1.5647934812592155
PB.24240.11	SIRV3	incomplete-splice_match	SIRV304	2638	0	canonical	3	1295	6	0.0	2483.0723866666667	0.0	1.5647934812592155
PB.24240.12	SIRV3	incomplete-splice_match	SIRV307	2638	0	canonical	3	1327	9	0.0	2483.0723866666667	0.0	1.5647934812592155
PB.24240.13	SIRV3	incomplete-splice_match	SIRV305	598	0	canonical	3	1528	8	0.0	2483.0723866666667	0.0	1.5647934812592155
PB.24240.15	SIRV3	incomplete-splice_match	SIRV315	2053	0	canonical	3	1344	112	0.0	2483.0723866666667	0.0	1.795904105543551
PB.24240.17	SIRV3	incomplete-splice_match	SIRV304	4093	0	canonical	3	1295	19	0.0	2483.0723866666667	0.0	1.795904105543551
PB.24240.2	SIRV3	novel_in_catalog	novel	NA	NA	canonical	3	709	753	97.8027	2483.0723866666667	0.0393877764197171	1.5746252163455328
PB.24240.5	SIRV3	full-splice_match	SIRV303	-1	1	canonical	3	1710	874	9.530353333333332	2483.0723866666667	0.003838129482051507	1.0676379564202774
PB.24240.6	SIRV3	novel_in_catalog	novel	NA	NA	canonical	3	868	1005	136.54633333333334	2483.0723866666667	0.054990879068425494	1.0676379564202774
PB.24240.7	SIRV3	full-splice_match	SIRV304	-1	1	canonical	3	1295	506	182.54899999999998	2483.0723866666667	0.07351738957761837	1.0676379564202774
PB.24240.8	SIRV3	full-splice_match	SIRV307	-1	1	canonical	3	1327	326	202.47966666666665	2483.0723866666667	0.08154400481996418	1.0676379564202774
PB.24240.9	SIRV3	full-splice_match	SIRV305	-1	0	canonical	3	1528	249	301.11	2483.0723866666667	0.12126509143143305	1.7440706867152378
PB.24241.2	SIRV3	full-splice_match	SIRV308	0	2	canonical	3	6154	1037	979.7476666666666	2483.0723866666667	0.39457072291875567	1.7820491488021035
PB.24243.1	SIRV3	novel_not_in_catalog	novel	NA	NA	canonical	3	1418	172	191.9623333333333	2483.0723866666667	0.07730839195994119	4.794528251143004
PB.24243.2	SIRV3	novel_not_in_catalog	novel	NA	NA	canonical	3	1472	7	0.0	2483.0723866666667	0.0	2.11607698111956
PB.24243.3	SIRV3	full-splice_match	SIRV309	0	1	canonical	3	1503	422	207.69366666666667	2483.0723866666667	0.08364382278258083	178601.0
PB.24243.4	SIRV3	incomplete-splice_match	SIRV309	656	1	canonical	3	1586	3	0.0	2483.0723866666667	0.0	1.7248789434641154
PB.24244.1	SIRV4	full-splice_match	SIRV409	-1	0	canonical	3	974	872	216.69033333333334	1948.2764333333334	0.11122155440878316	75.91675915649279
PB.24245.2	SIRV4	full-splice_match	SIRV406	0	2	canonical	3	2841	574	412.31899999999996	1948.2764333333334	0.21163269900799322	29.12455363519497
PB.24246.1	SIRV4	novel_not_in_catalog	novel	NA	NA	canonical	3	700	152	150.4143333333333	1948.2764333333334	0.07720379447180774	36201.0
PB.24246.4	SIRV4	full-splice_match	SIRV403	-1	2	canonical	0	0	764	508.90299999999996	1948.2764333333334	0.26120677296768957	345101.0
PB.24246.5	SIRV4	full-splice_match	SIRV408	-1	1	canonical	0	0	554	579.3770000000001	1948.2764333333334	0.2973792579365834	345101.0
PB.24246.6	SIRV4	incomplete-splice_match	SIRV408	1350	1	canonical	3	3972	6	0.0	1948.2764333333334	0.0	1.7328519595876268
PB.24246.7	SIRV4	incomplete-splice_match	SIRV408	6154	2	canonical	3	3972	5	0.0	1948.2764333333334	0.0	1.7612419456125479
PB.24246.8	SIRV4	full-splice_match	SIRV405	-1	-1	canonical	3	8633	101	80.57276666666667	1948.2764333333334	0.04135592120714286	2.180248443705811
PB.24250.1	SIRV5	full-splice_match	SIRV505	0	2	canonical	3	6311	6334	819.2786666666666	2290.872476635533	0.35762735596260337	11451.49504950495
PB.24250.11	SIRV5	full-splice_match	SIRV501	-1	0	canonical	3	2038	138	17.006733333333333	2290.872476635533	0.007423692722656523	2.3123964646128794
PB.24250.16	SIRV5	incomplete-splice_match	SIRV501	1084	1	canonical	3	2038	42	0.0	2290.872476635533	0.0	0.9870648458441027
PB.24250.17	SIRV5	incomplete-splice_match	SIRV508	1133	0	canonical	3	2576	32	0.0	2290.872476635533	0.0	0.9695703826800294
PB.24250.19	SIRV5	novel_in_catalog	novel	NA	NA	canonical	3	1254	28	0.0	2290.872476635533	0.0	1.940457136822402
PB.24250.2	SIRV5	novel_not_in_catalog	novel	NA	NA	canonical	0	0	2	1.332056	2290.872476635533	0.0005814623090484331	11451.49504950495
PB.24250.20	SIRV5	incomplete-splice_match	SIRV505	2298	0	canonical	3	6311	34	0.0	2290.872476635533	0.0	1.940457136822402
PB.24250.24	SIRV5	incomplete-splice_match	SIRV517	4323	-2	canonical	3	2576	19	0.0	2290.872476635533	0.0	1.6318315997162478
PB.24250.25	SIRV5	incomplete-splice_match	SIRV505	4379	0	canonical	3	6311	18	0.0	2290.872476635533	0.0	1.6318315997162478
PB.24250.27	SIRV5	incomplete-splice_match	SIRV501	4486	2	canonical	3	2038	31	0.0	2290.872476635533	0.0	1.9513881364915475
PB.24250.29	SIRV5	incomplete-splice_match	SIRV517	5054	-2	canonical	3	2576	18	0.0	2290.872476635533	0.0	1.6355038764261975
PB.24250.30	SIRV5	incomplete-splice_match	SIRV517	5292	-2	canonical	3	2576	13	0.0	2290.872476635533	0.0	1.9970220753233936
PB.24250.31	SIRV5	incomplete-splice_match	SIRV505	5348	0	canonical	3	6311	11	0.0	2290.872476635533	0.0	1.9970220753233936
PB.24250.32	SIRV5	incomplete-splice_match	SIRV501	5293	2	canonical	3	2038	16	0.0	2290.872476635533	0.0	1.9808846339509092
PB.24250.33	SIRV5	novel_in_catalog	novel	NA	NA	canonical	3	1254	8	0.0	2290.872476635533	0.0	1.9439229716679327
PB.24250.39	SIRV5	novel_in_catalog	novel	NA	NA	canonical	3	1254	13	0.0	2290.872476635533	0.0	2.092381109921629
PB.24250.40	SIRV5	incomplete-splice_match	SIRV517	6105	-3	canonical	3	7965	5	1.4891633333333332	2290.872476635533	0.0006500420030015717	1.9544549973640701
PB.24250.42	SIRV5	novel_in_catalog	novel	NA	NA	canonical	3	1254	14	0.3758309688666667	2290.872476635533	0.00016405582270499278	1.7840672336298193
PB.24250.43	SIRV5	incomplete-splice_match	SIRV517	6624	-1	canonical	3	7965	11	0.0	2290.872476635533	0.0	1.7840672336298193
PB.24250.44	SIRV5	novel_in_catalog	novel	NA	NA	canonical	3	1254	22	150.00300000000001	2290.872476635533	0.06547854650569657	1.9320843220117623
PB.24250.45	SIRV5	incomplete-splice_match	SIRV517	6838	-2	canonical	3	10561	31	62.68000000000001	2290.872476635533	0.02736075475141871	1.671741631345756
PB.24250.5	SIRV5	full-splice_match	SIRV508	0	1	canonical	3	2576	1648	120.47266666666667	2290.872476635533	0.0525881156176784	13.007712918016615
PB.24250.50	SIRV5	full-splice_match	SIRV516	277	1739	canonical	3	1254	4	119.10033333333332	2290.872476635533	0.05198907165197115	1.6302611361121646
PB.24250.6	SIRV5	novel_not_in_catalog	novel	NA	NA	canonical	0	0	508	388.3616666666667	2290.872476635533	0.1695256591659044	13.007712918016615
PB.24250.7	SIRV5	full-splice_match	SIRV506	0	0	canonical	3	11982	491	497.2083333333333	2290.872476635533	0.21703885240419551	13.007712918016615
PB.24250.8	SIRV5	novel_in_catalog	novel	NA	NA	canonical	3	815	933	110.43466666666666	2290.872476635533	0.048206378920251126	4.296285197692937
PB.24250.9	SIRV5	novel_in_catalog	novel	NA	NA	canonical	3	1254	1054	3.129359666666667	2290.872476635533	0.0013660121628693055	3.6754290592508476
PB.24252.14	SIRV6	full-splice_match	SIRV606	-1	0	canonical	3	13659	206	298.297	6904.918233333333	0.0432006563901044	1.334333037364453
PB.24252.15	SIRV6	novel_in_catalog	novel	NA	NA	canonical	3	1050	211	187.13266666666664	6904.918233333333	0.027101358820338817	1.334333037364453
PB.24252.16	SIRV6	full-splice_match	SIRV610	0	1	canonical	3	13659	863	177.6016666666667	6904.918233333333	0.02572103834760834	1.6564997144927487
PB.24252.17	SIRV6	full-splice_match	SIRV614	0	7	canonical	3	3084	557	433.69233333333335	6904.918233333333	0.06280919174968556	1.5404019821748451
PB.24252.2	SIRV6	full-splice_match	SIRV612	0	0	canonical	0	0	1299	540.6926666666667	6904.918233333333	0.07830544090391764	12.559970505629614
PB.24252.23	SIRV6	full-splice_match	SIRV613	0	0	canonical	3	300	270	64.19533333333332	6904.918233333333	0.00929704468091046	1.5930286694125937
PB.24252.24	SIRV6	incomplete-splice_match	SIRV606	839	0	canonical	3	20632	11	0.0	6904.918233333333	0.0	1.1039485199758048
PB.24252.25	SIRV6	incomplete-splice_match	SIRV625	669	1	canonical	3	20632	10	0.0	6904.918233333333	0.0	0.8533718538398882
PB.24252.29	SIRV6	incomplete-splice_match	SIRV623	7132	-60	canonical	3	22071	2516	1432.11	6904.918233333333	0.20740433870549285	1.623018605302006
PB.24252.3	SIRV6	novel_not_in_catalog	novel	NA	NA	canonical	3	9538	1451	1582.3700000000001	6904.918233333333	0.22916563911809204	7.052224102473142
PB.24252.32	SIRV6	incomplete-splice_match	SIRV613	7925	-1	canonical	3	22071	15	0.0	6904.918233333333	0.0	1.663543840803867
PB.24252.4	SIRV6	incomplete-splice_match	SIRV622	43	0	canonical	0	0	1253	309.0566666666666	6904.918233333333	0.044758917661718675	4.7738865452315
PB.24252.5	SIRV6	full-splice_match	SIRV607	0	2	canonical	0	0	551	440.2366666666667	6904.918233333333	0.06375697029132574	4.7738865452315
PB.24252.6	SIRV6	full-splice_match	SIRV609	-1	2	canonical	3	17142	1255	1365.9966666666667	6904.918233333333	0.19782952100321036	3.649843531859311
PB.24252.8	SIRV6	incomplete-splice_match	SIRV612	407	0	canonical	0	0	36	0.0	6904.918233333333	0.0	1.3849315987086674
PB.24252.9	SIRV6	novel_not_in_catalog	novel	NA	NA	canonical	0	0	2	73.53656666666666	6904.918233333333	0.010649882327595218	1.06719786832619
PB.24258.10	SIRV7	incomplete-splice_match	SIRV705	32936	0	canonical	3	2086	92	4.3304106666666667e-07	2148.5523337663744	2.0155016001288332e-10	2.232886043185069
PB.24258.13	SIRV7	full-splice_match	SIRV704	0	1	canonical	3	5117	696	818.043	2148.5523337663744	0.3807414821336863	1.093052572978407
PB.24258.15	SIRV7	full-splice_match	SIRV706	0	6	canonical	3	3585	913	557.4303333333334	2148.5523337663744	0.2594446151358891	1050.2512479201332
PB.24258.16	SIRV7	novel_not_in_catalog	novel	NA	NA	canonical	0	0	766	341.73966666666666	2148.5523337663744	0.1590557796968357	1050.2512479201332
PB.24258.17	SIRV7	incomplete-splice_match	SIRV706	33029	6	canonical	3	3585	6	0.0	2148.5523337663744	0.0	1.748799177126891
PB.24258.2	SIRV7	full-splice_match	SIRV703	0	3	canonical	3	999	170	62.87886666666666	2148.5523337663744	0.029265690054866438	2.815064379088536
PB.24258.3	SIRV7	novel_in_catalog	novel	NA	NA	canonical	3	256	334	31.4706	2148.5523337663744	0.014647350918761468	1.512615350904132
PB.24258.4	SIRV7	incomplete-splice_match	SIRV703	32990	3	canonical	3	999	28	44.25586666666667	2148.5523337663744	0.02059799334237622	1.748799177126891
PB.24258.6	SIRV7	incomplete-splice_match	SIRV710	111626	0	canonical	3	3996	89	95.22066666666667	2148.5523337663744	0.04431852330063868	2.047762113374523
PB.24258.9	SIRV7	full-splice_match	SIRV705	2	-1	canonical	3	2086	3574	197.51333333333332	2148.5523337663744	0.09192856521539595	3.2390059797628306
