# Supplementary material for: SQANTI3: curation of long-read transcriptomes for accurate identification of known and novel isoforms
Source: Nat Methods. 2024 Mar 20;21(5):793–7. doi: 10.1038/s41592-024-02229-2 (PMC11093726; doi:10.1038/s41592-024-02229-2)
Supplement: Supplementary file 4 — All data needed to generate main and Extended Data figures. Only data required to generate Extended Data Fig. 7 were not included due to the large size. However, the data needed create this figure can be found at conesalab.org/SQANTI3 [file 41592_2024_2229_MOESM4_ESM.zip › SourceData_figures/HIS/SIRVs/SIRV_mod_class.raw.extended.txt]

PB.24229.1	SIRV1	novel_not_in_catalog	novel	NA	NA	canonical	3	98	19	9.429473333333334	1341.2928706666667	0.007030137518472439	1.1765958737214637
PB.24229.2	SIRV1	full-splice_match	SIRV109	-1	0	canonical	3	3903	577	423.2916666666667	1341.2928706666667	0.31558481814361455	1.1824004902013174
PB.24229.3	SIRV1	novel_not_in_catalog	novel	NA	NA	canonical	3	138	7	0.0	1341.2928706666667	0.0	1.2453644297912403
PB.24229.4	SIRV1	incomplete-splice_match	SIRV109	284	0	canonical	3	3903	7	0.0	1341.2928706666667	0.0	0.7269340615091693
PB.24230.1	SIRV1	full-splice_match	SIRV101	-1	0	canonical	3	585	499	62.925333333333334	1341.2928706666667	0.04691394005699693	1.4068774879300003
PB.24230.10	SIRV1	full-splice_match	SIRV102	-1	2	canonical	3	4631	2204	291.24	1341.2928706666667	0.21713378663918803	2.1863594882535375
PB.24230.11	SIRV1	incomplete-splice_match	SIRV102	2718	2	canonical	3	4631	21	0.0	1341.2928706666667	0.0	0.9428938437854688
PB.24230.12	SIRV1	incomplete-splice_match	SIRV105	312	0	canonical	3	1694	3	0.0	1341.2928706666667	0.0	1.3353094541298947
PB.24230.13	SIRV1	incomplete-splice_match	SIRV105	2992	0	canonical	3	1694	7	0.0	1341.2928706666667	0.0	0.9428938437854688
PB.24230.14	SIRV1	incomplete-splice_match	SIRV105	3869	0	canonical	3	1694	9	0.0	1341.2928706666667	0.0	1.4007531586756294
PB.24230.15	SIRV1	full-splice_match	SIRV105	-1	2	canonical	3	1694	384	255.08366666666666	1341.2928706666667	0.19017745657581978	0.8018385932263262
PB.24230.16	SIRV1	full-splice_match	SIRV107	0	20	non_canonical	0	0	44	21.172933333333333	1341.2928706666667	0.01578546624407963	242801.00000000003
PB.24230.17	SIRV1	incomplete-splice_match	SIRV107	408	20	non_canonical	0	0	7	48.74089999999999	1341.2928706666667	0.036338745300103	1.0594295971522307
PB.24230.2	SIRV1	novel_in_catalog	novel	NA	NA	canonical	3	354	212	51.018899999999995	1341.2928706666667	0.03803710667204391	1.4921238314793024
PB.24230.3	SIRV1	incomplete-splice_match	SIRV104	2954	0	canonical	3	1694	65	0.0	1341.2928706666667	0.0	1.7155364551031007
PB.24230.4	SIRV1	novel_not_in_catalog	novel	NA	NA	canonical	3	853	353	77.78736666666667	1341.2928706666667	0.05799431903936371	1.4068774879300003
PB.24230.5	SIRV1	incomplete-splice_match	SIRV104	3992	0	canonical	3	1694	11	0.0	1341.2928706666667	0.0	1.4007531586756294
PB.24230.6	SIRV1	novel_in_catalog	novel	NA	NA	canonical	3	929	17	0.0	1341.2928706666667	0.0	1.403819928466184
PB.24230.7	SIRV1	incomplete-splice_match	SIRV101	9378	0	NA	NA	NA	57	100.34143333333334	1341.2928706666667	0.0748094883136599	1.1931046453600642
PB.24230.8	SIRV1	incomplete-splice_match	SIRV102	3559	-5	canonical	3	4631	29	0.0	1341.2928706666667	0.0	1.735954559582094
PB.24230.9	SIRV1	novel_not_in_catalog	novel	NA	NA	canonical	0	0	9	0.26119733333333334	1341.2928706666667	0.00019473549665816807	2.1863594882535375
PB.24237.1	SIRV2	antisense	novel	NA	NA	NA	NA	NA	165	102.96730000000001	102.96730000000001	1.0	4.131044883774303
PB.24238.1	SIRV2	full-splice_match	SIRV206	0	2	NA	NA	NA	178	161.94	512.9247844833333	0.3157188049766817	1.2614367693386956
PB.24239.1	SIRV2	incomplete-splice_match	SIRV209	1057	-1	canonical	3	457	3	11.175219999999998	512.9247844833333	0.021787249004270176	2.0162850495898126
PB.24239.10	SIRV2	novel_not_in_catalog	novel	NA	NA	canonical	3	140	5	0.0	512.9247844833333	0.0	1.549333257432365
PB.24239.11	SIRV2	novel_not_in_catalog	novel	NA	NA	canonical	3	140	8	0.0	512.9247844833333	0.0	1.2156716707671347
PB.24239.12	SIRV2	novel_not_in_catalog	novel	NA	NA	canonical	3	140	10	0.0	512.9247844833333	0.0	1.4366584451680688
PB.24239.13	SIRV2	novel_not_in_catalog	novel	NA	NA	canonical	3	140	133	15.3068	512.9247844833333	0.02984219219474541	176201.0
PB.24239.14	SIRV2	novel_not_in_catalog	novel	NA	NA	canonical	3	140	4	0.0	512.9247844833333	0.0	1.7624947048978827
PB.24239.15	SIRV2	incomplete-splice_match	SIRV203	1480	-23	canonical	3	2564	8	0.0	512.9247844833333	0.0	1.3288274822789423
PB.24239.16	SIRV2	incomplete-splice_match	SIRV203	1520	-22	canonical	3	2564	7	4.318243333333334	512.9247844833333	0.008418862694816122	1.06209901417815
PB.24239.17	SIRV2	incomplete-splice_match	SIRV208	1177	-21	canonical	3	2564	18	17.628433333333334	512.9247844833333	0.0343684568705144	0.8479941305466941
PB.24239.18	SIRV2	novel_in_catalog	novel	NA	NA	NA	NA	NA	8	0.0	512.9247844833333	0.0	1.0017472233708598
PB.24239.19	SIRV2	full-splice_match	SIRV203	0	4	canonical	3	2274	578	250.001	512.9247844833333	0.4874028465047265	20.723842399714318
PB.24239.2	SIRV2	full-splice_match	SIRV201	-1	0	canonical	3	227	257	23.52406666666667	512.9247844833333	0.045862604768382075	101.93271152564957
PB.24239.20	SIRV2	incomplete-splice_match	SIRV203	1138	4	canonical	3	2564	2	0.0	512.9247844833333	0.0	1.2172001107866337
PB.24239.3	SIRV2	incomplete-splice_match	SIRV201	1107	0	canonical	3	227	7	0.0	512.9247844833333	0.0	2.2171569342752426
PB.24239.4	SIRV2	incomplete-splice_match	SIRV201	1481	0	canonical	3	227	17	0.0	512.9247844833333	0.0	1.4587793065443255
PB.24239.5	SIRV2	incomplete-splice_match	SIRV207	906	0	canonical	3	227	11	0.0	512.9247844833333	0.0	1.7502132786870828
PB.24239.6	SIRV2	incomplete-splice_match	SIRV207	1408	0	canonical	3	383	21	0.0	512.9247844833333	0.0	1.5974250023960896
PB.24239.7	SIRV2	full-splice_match	SIRV209	-49	0	canonical	3	410	2	0.36476333333333333	512.9247844833333	0.000711143903293263	1.2471817534923786
PB.24239.8	SIRV2	incomplete-splice_match	SIRV209	158	0	canonical	3	457	13	2.005524483333333	512.9247844833333	0.003909977727735439	1.4103422174415363
PB.24239.9	SIRV2	incomplete-splice_match	SIRV201	4284	0	NA	NA	NA	10	26.660733333333337	512.9247844833333	0.05197786135483504	2.6531159208125943
PB.24240.1	SIRV3	full-splice_match	SIRV301	-1	1	canonical	3	1344	1058	127.652	1952.6529790431227	0.0653736231527194	1.5746252163455328
PB.24240.10	SIRV3	incomplete-splice_match	SIRV301	2657	0	canonical	3	1344	7	0.0	1952.6529790431227	0.0	1.5647934812592155
PB.24240.11	SIRV3	incomplete-splice_match	SIRV304	2638	0	canonical	3	1295	6	0.0	1952.6529790431227	0.0	1.5647934812592155
PB.24240.12	SIRV3	incomplete-splice_match	SIRV307	2638	0	canonical	3	1327	9	0.0	1952.6529790431227	0.0	1.5647934812592155
PB.24240.13	SIRV3	incomplete-splice_match	SIRV305	598	0	canonical	3	1528	8	0.0	1952.6529790431227	0.0	1.5647934812592155
PB.24240.14	SIRV3	incomplete-splice_match	SIRV303	2660	0	canonical	3	2964	3	0.0	1952.6529790431227	0.0	1.240472169213656
PB.24240.15	SIRV3	incomplete-splice_match	SIRV315	2053	0	canonical	3	1344	112	0.0	1952.6529790431227	0.0	1.795904105543551
PB.24240.16	SIRV3	novel_in_catalog	novel	NA	NA	NA	NA	NA	50	0.0	1952.6529790431227	0.0	1.795904105543551
PB.24240.17	SIRV3	incomplete-splice_match	SIRV304	4093	0	canonical	3	1295	19	0.0	1952.6529790431227	0.0	1.795904105543551
PB.24240.18	SIRV3	incomplete-splice_match	SIRV307	4135	0	canonical	3	1327	3	0.0	1952.6529790431227	0.0	1.384631899136951
PB.24240.19	SIRV3	incomplete-splice_match	SIRV301	4178	1117	NA	NA	NA	145	0.0	1952.6529790431227	0.0	1.1242400353234978
PB.24240.2	SIRV3	novel_in_catalog	novel	NA	NA	canonical	3	709	753	74.35153333333334	1952.6529790431227	0.038077187360638205	1.5746252163455328
PB.24240.20	SIRV3	incomplete-splice_match	SIRV301	4687	2221	NA	NA	NA	8	0.0	1952.6529790431227	0.0	0.9385570489345191
PB.24240.21	SIRV3	incomplete-splice_match	SIRV315	3128	-2	canonical	3	1344	40	0.0	1952.6529790431227	0.0	1.0779771314339994
PB.24240.22	SIRV3	incomplete-splice_match	SIRV301	5187	1117	NA	NA	NA	71	55.302	1952.6529790431227	0.028321468583270833	1.0779771314339994
PB.24240.23	SIRV3	novel_in_catalog	novel	NA	NA	NA	NA	NA	20	0.12929566666666667	1952.6529790431227	6.621538391835842e-05	1.041179126862127
PB.24240.25	SIRV3	incomplete-splice_match	SIRV301	6820	1	NA	NA	NA	7	0.0	1952.6529790431227	0.0	2.4726022280765534
PB.24240.3	SIRV3	full-splice_match	SIRV303	-20	722	canonical	3	1710	2	12.748136666666667	1952.6529790431227	0.0065286237767213295	1.5746252163455328
PB.24240.4	SIRV3	novel_in_catalog	novel	NA	NA	canonical	3	709	2	1.2459066666666668e-09	1952.6529790431227	6.380584159286769e-13	1.5746252163455328
PB.24240.5	SIRV3	full-splice_match	SIRV303	-1	1	canonical	3	1710	874	0.00511337521	1952.6529790431227	2.6186809765377546e-06	1.0676379564202774
PB.24240.6	SIRV3	novel_in_catalog	novel	NA	NA	canonical	3	868	1005	94.93940000000002	1952.6529790431227	0.04862072320014798	1.0676379564202774
PB.24240.7	SIRV3	full-splice_match	SIRV304	-1	1	canonical	3	1295	506	140.87833333333333	1952.6529790431227	0.07214714280791935	1.0676379564202774
PB.24240.8	SIRV3	full-splice_match	SIRV307	-1	1	canonical	3	1327	326	154.45666666666668	1952.6529790431227	0.07910093002923467	1.0676379564202774
PB.24240.9	SIRV3	full-splice_match	SIRV305	-1	0	canonical	3	1528	249	225.7513333333333	1952.6529790431227	0.11561262331618206	1.7440706867152378
PB.24241.1	SIRV3	incomplete-splice_match	SIRV308	353	0	canonical	3	6193	5	31.8165	1952.6529790431227	0.01629398584462834	0.9359161189063742
PB.24241.2	SIRV3	full-splice_match	SIRV308	0	2	canonical	3	6154	1037	730.0646666666667	1952.6529790431227	0.3738834675193681	1.7820491488021035
PB.24242.1	SIRV3	antisense	novel	NA	NA	NA	NA	NA	227	19.985966666666666	19.985966666666666	1.0	1.9355689669543434
PB.24243.1	SIRV3	novel_not_in_catalog	novel	NA	NA	canonical	3	1418	172	145.87766666666667	1952.6529790431227	0.07470742022894027	4.794528251143004
PB.24243.2	SIRV3	novel_not_in_catalog	novel	NA	NA	canonical	3	1472	7	0.0	1952.6529790431227	0.0	2.11607698111956
PB.24243.3	SIRV3	full-splice_match	SIRV309	0	1	canonical	3	1503	422	158.68033333333332	1952.6529790431227	0.08126397011469645	178601.0
PB.24243.4	SIRV3	incomplete-splice_match	SIRV309	656	1	canonical	3	1586	3	0.0	1952.6529790431227	0.0	1.7248789434641154
PB.24244.1	SIRV4	full-splice_match	SIRV409	-1	0	canonical	3	974	872	97.24426666666666	1596.5497686169822	0.06090901052893886	75.91675915649279
PB.24244.2	SIRV4	novel_not_in_catalog	novel	NA	NA	canonical	3	1796	746	172.703	1596.5497686169822	0.10817263789377808	3.767430814229644
PB.24244.3	SIRV4	full-splice_match	SIRV411	222	0	canonical	3	991	9	0.0	1596.5497686169822	0.0	1.2145167144273326
PB.24244.4	SIRV4	incomplete-splice_match	SIRV409	1531	634	NA	NA	NA	4	0.0	1596.5497686169822	0.0	0.9731322299145017
PB.24244.5	SIRV4	incomplete-splice_match	SIRV409	1542	0	NA	NA	NA	6	1.9503155e-06	1596.5497686169822	1.2215813990499457e-09	0.9773143896290171
PB.24245.1	SIRV4	incomplete-splice_match	SIRV406	1136	0	NA	NA	NA	13	20.401133333333334	1596.5497686169822	0.012778263311519503	1.173142286560322
PB.24245.2	SIRV4	full-splice_match	SIRV406	0	2	canonical	3	2841	574	302.986	1596.5497686169822	0.18977548082479312	29.12455363519497
PB.24246.1	SIRV4	novel_not_in_catalog	novel	NA	NA	canonical	3	700	152	113.07000000000001	1596.5497686169822	0.07082146903440872	36201.0
PB.24246.2	SIRV4	incomplete-splice_match	SIRV403	6207	0	canonical	3	4614	26	0.0	1596.5497686169822	0.0	1.0989770275735207
PB.24246.3	SIRV4	incomplete-splice_match	SIRV403	1368	1	canonical	3	4614	8	0.0	1596.5497686169822	0.0	1.4338772365161612
PB.24246.4	SIRV4	full-splice_match	SIRV403	-1	2	canonical	0	0	764	389.38033333333334	1596.5497686169822	0.24388862845825074	345101.0
PB.24246.5	SIRV4	full-splice_match	SIRV408	-1	1	canonical	0	0	554	439.401	1596.5497686169822	0.27521910599795013	345101.0
PB.24246.6	SIRV4	incomplete-splice_match	SIRV408	1350	1	canonical	3	3972	6	0.0	1596.5497686169822	0.0	1.7328519595876268
PB.24246.7	SIRV4	incomplete-splice_match	SIRV408	6154	2	canonical	3	3972	5	0.0	1596.5497686169822	0.0	1.7612419456125479
PB.24246.8	SIRV4	full-splice_match	SIRV405	-1	-1	canonical	3	8633	101	61.36403333333334	1596.5497686169822	0.03843540272877944	2.180248443705811
PB.24246.9	SIRV4	incomplete-splice_match	SIRV401	6101	6178	NA	NA	NA	9	0.0	1596.5497686169822	0.0	1.7612419456125479
PB.24250.1	SIRV5	full-splice_match	SIRV505	0	2	canonical	3	6311	6334	545.5156666666667	2482.5478661408706	0.21974024110748475	11451.49504950495
PB.24250.10	SIRV5	novel_in_catalog	novel	NA	NA	canonical	3	4035	726	422.6206666666667	2482.5478661408706	0.1702366638850078	3.6754290592508476
PB.24250.11	SIRV5	full-splice_match	SIRV501	-1	0	canonical	3	2038	138	13.175433333333332	2482.5478661408706	0.005307222274757018	2.3123964646128794
PB.24250.12	SIRV5	novel_in_catalog	novel	NA	NA	NA	NA	NA	10	0.17799833333333334	2482.5478661408706	7.169985955196601e-05	1.4505739750986613
PB.24250.13	SIRV5	novel_in_catalog	novel	NA	NA	canonical	3	1254	28	5.198866666666667e-07	2482.5478661408706	2.0941657309304266e-10	1.3178247005315906
PB.24250.14	SIRV5	incomplete-splice_match	SIRV505	1119	0	canonical	3	6311	18	0.0	2482.5478661408706	0.0	1.1836253807353572
PB.24250.15	SIRV5	novel_in_catalog	novel	NA	NA	canonical	3	815	16	0.0	2482.5478661408706	0.0	1.1836253807353572
PB.24250.16	SIRV5	incomplete-splice_match	SIRV501	1084	1	canonical	3	2038	42	8.174933333333333e-09	2482.5478661408706	3.292961011882238e-12	0.9870648458441027
PB.24250.17	SIRV5	incomplete-splice_match	SIRV508	1133	0	canonical	3	2576	32	0.0	2482.5478661408706	0.0	0.9695703826800294
PB.24250.18	SIRV5	novel_in_catalog	novel	NA	NA	canonical	3	815	6	0.0	2482.5478661408706	0.0	0.5730928322205439
PB.24250.19	SIRV5	novel_in_catalog	novel	NA	NA	canonical	3	1254	28	1.91463e-07	2482.5478661408706	7.712358847591121e-11	1.940457136822402
PB.24250.2	SIRV5	novel_not_in_catalog	novel	NA	NA	canonical	0	0	2	1.302966	2482.5478661408706	0.0005248503030982703	11451.49504950495
PB.24250.20	SIRV5	incomplete-splice_match	SIRV505	2298	0	canonical	3	6311	34	0.0	2482.5478661408706	0.0	1.940457136822402
PB.24250.21	SIRV5	incomplete-splice_match	SIRV517	2318	-2	canonical	3	2576	25	0.0	2482.5478661408706	0.0	0.686050467023336
PB.24250.22	SIRV5	incomplete-splice_match	SIRV501	2318	2	canonical	3	2038	24	0.0	2482.5478661408706	0.0	0.686050467023336
PB.24250.23	SIRV5	novel_in_catalog	novel	NA	NA	canonical	3	1254	10	0.08835533333333334	2482.5478661408706	3.559058600174426e-05	0.6287704744067588
PB.24250.24	SIRV5	incomplete-splice_match	SIRV517	4323	-2	canonical	3	2576	19	0.0	2482.5478661408706	0.0	1.6318315997162478
PB.24250.25	SIRV5	incomplete-splice_match	SIRV505	4379	0	canonical	3	6311	18	0.0	2482.5478661408706	0.0	1.6318315997162478
PB.24250.26	SIRV5	novel_in_catalog	novel	NA	NA	canonical	3	1254	14	7.284496666666667e-10	2482.5478661408706	2.9342824627951457e-13	1.1646257878754092
PB.24250.27	SIRV5	incomplete-splice_match	SIRV501	4486	2	canonical	3	2038	31	0.0	2482.5478661408706	0.0	1.9513881364915475
PB.24250.28	SIRV5	novel_in_catalog	novel	NA	NA	canonical	3	1254	19	0.0	2482.5478661408706	0.0	0.914599125602759
PB.24250.29	SIRV5	incomplete-splice_match	SIRV517	5054	-2	canonical	3	2576	18	0.0	2482.5478661408706	0.0	1.6355038764261975
PB.24250.3	SIRV5	novel_not_in_catalog	novel	NA	NA	non_canonical	0	0	6	2.5675	2482.5478661408706	0.001034219736512548	11451.49504950495
PB.24250.30	SIRV5	incomplete-splice_match	SIRV517	5292	-2	canonical	3	2576	13	0.0	2482.5478661408706	0.0	1.9970220753233936
PB.24250.31	SIRV5	incomplete-splice_match	SIRV505	5348	0	canonical	3	6311	11	0.0	2482.5478661408706	0.0	1.9970220753233936
PB.24250.32	SIRV5	incomplete-splice_match	SIRV501	5293	2	canonical	3	2038	16	1.86879e-10	2482.5478661408706	7.527709839911529e-14	1.9808846339509092
PB.24250.33	SIRV5	novel_in_catalog	novel	NA	NA	canonical	3	1254	8	0.59098	2482.5478661408706	0.000238053818844863	1.9439229716679327
PB.24250.34	SIRV5	incomplete-splice_match	SIRV517	5619	-2	canonical	3	2679	7	0.0	2482.5478661408706	0.0	1.1093170910583694
PB.24250.35	SIRV5	incomplete-splice_match	SIRV501	5624	0	canonical	3	2038	13	0.0	2482.5478661408706	0.0	1.0809881469042624
PB.24250.36	SIRV5	incomplete-splice_match	SIRV517	5812	-2	canonical	3	7686	30	0.0	2482.5478661408706	0.0	1.2414880413934255
PB.24250.37	SIRV5	incomplete-splice_match	SIRV501	5820	0	canonical	3	2038	9	0.0	2482.5478661408706	0.0	1.173442831630071
PB.24250.38	SIRV5	novel_in_catalog	novel	NA	NA	canonical	3	1254	14	0.010948037667199999	2482.5478661408706	4.410000635443441e-06	1.139669779396739
PB.24250.39	SIRV5	novel_in_catalog	novel	NA	NA	canonical	3	1254	13	0.9238941397044999	2482.5478661408706	0.00037215561975878297	2.092381109921629
PB.24250.4	SIRV5	novel_not_in_catalog	novel	NA	NA	non_canonical	0	0	5	54.73956666666667	2482.5478661408706	0.022049752761367506	11451.49504950495
PB.24250.40	SIRV5	incomplete-splice_match	SIRV517	6105	-3	canonical	3	7965	5	12.051896666666666	2482.5478661408706	0.004854648255141755	1.9544549973640701
PB.24250.41	SIRV5	incomplete-splice_match	SIRV501	6193	0	canonical	3	2038	9	8.017709666666667	2482.5478661408706	0.0032296294367649895	0.8807064589341674
PB.24250.42	SIRV5	novel_in_catalog	novel	NA	NA	canonical	3	1254	14	3.3984500000000004	2482.5478661408706	0.0013689363441289463	1.7840672336298193
PB.24250.43	SIRV5	incomplete-splice_match	SIRV517	6624	-1	canonical	3	7965	11	0.0	2482.5478661408706	0.0	1.7840672336298193
PB.24250.44	SIRV5	novel_in_catalog	novel	NA	NA	canonical	3	1254	22	31.30043333333333	2482.5478661408706	0.012608189255979972	1.9320843220117623
PB.24250.45	SIRV5	incomplete-splice_match	SIRV517	6838	-2	canonical	3	10561	31	0.19862990916133336	2482.5478661408706	8.001050528387364e-05	1.671741631345756
PB.24250.46	SIRV5	incomplete-splice_match	SIRV501	6867	2	canonical	3	2038	12	51.96856666666667	2482.5478661408706	0.02093356078867957	1.3767077762445679
PB.24250.47	SIRV5	novel_in_catalog	novel	NA	NA	canonical	3	1085	311	83.75923333333334	2482.5478661408706	0.033739221900094665	1.0807955042190087
PB.24250.48	SIRV5	novel_in_catalog	novel	NA	NA	canonical	3	1254	4	73.0437	2482.5478661408706	0.02942287679372994	1.0174070723974025
PB.24250.49	SIRV5	incomplete-splice_match	SIRV516	252	2615	canonical	3	12743	20	170.74233333333333	2482.5478661408706	0.06877705588764856	1.4250630724388391
PB.24250.5	SIRV5	full-splice_match	SIRV508	0	1	canonical	3	2576	1648	86.6132	2482.5478661408706	0.03488883383934124	13.007712918016615
PB.24250.50	SIRV5	full-splice_match	SIRV516	277	1739	canonical	3	1254	4	0.0	2482.5478661408706	0.0	1.6302611361121646
PB.24250.51	SIRV5	incomplete-splice_match	SIRV513	7530	0	canonical	3	1085	5	0.0	2482.5478661408706	0.0	0.8242448943141798
PB.24250.52	SIRV5	incomplete-splice_match	SIRV516	2689	1739	canonical	3	1254	5	0.0	2482.5478661408706	0.0	0.9514323549057879
PB.24250.53	SIRV5	incomplete-splice_match	SIRV513	9958	0	canonical	3	1085	10	0.0	2482.5478661408706	0.0	0.3480138644641533
PB.24250.54	SIRV5	full-splice_match	SIRV504	-1	-1	NA	NA	NA	893	40.507600000000004	2482.5478661408706	0.01631694621178411	1.5534710029322376
PB.24250.55	SIRV5	full-splice_match	SIRV504	30	1739	NA	NA	NA	32	0.0	2482.5478661408706	0.0	1.1850732457220468
PB.24250.56	SIRV5	full-splice_match	SIRV504	1050	0	NA	NA	NA	68	14.942599999999999	2482.5478661408706	0.006019058163510185	1.114352448845527
PB.24250.57	SIRV5	full-splice_match	SIRV504	2321	0	NA	NA	NA	8	12.7943	2482.5478661408706	0.005153697205399219	0.857981581528821
PB.24250.6	SIRV5	novel_not_in_catalog	novel	NA	NA	canonical	0	0	508	299.70533333333333	2482.5478661408706	0.12072489615244612	13.007712918016615
PB.24250.7	SIRV5	full-splice_match	SIRV506	0	0	canonical	3	11982	491	293.33133333333336	2482.5478661408706	0.11815737264688393	13.007712918016615
PB.24250.8	SIRV5	novel_in_catalog	novel	NA	NA	canonical	3	815	933	73.11126666666667	2482.5478661408706	0.029450093455929367	4.296285197692937
PB.24250.9	SIRV5	novel_in_catalog	novel	NA	NA	canonical	3	1254	1054	0.25830400056488334	2482.5478661408706	0.00010404794368231772	3.6754290592508476
PB.24251.1	SIRV5	full-splice_match	SIRV512	0	0	NA	NA	NA	150	185.08900000000003	2482.5478661408706	0.074556064970349	1.641097679097968
PB.24252.1	SIRV6	full-splice_match	SIRV601	-1	0	canonical	3	2299	1681	269.1676666666667	5723.502472	0.047028487885427565	988.5621890547264
PB.24252.10	SIRV6	novel_in_catalog	novel	NA	NA	NA	NA	NA	7	3.7402033333333335	5723.502472	0.000653481561619099	1.1215583142628882
PB.24252.11	SIRV6	novel_not_in_catalog	novel	NA	NA	canonical	3	9538	2	0.0	5723.502472	0.0	1.0871986453621962
PB.24252.12	SIRV6	incomplete-splice_match	SIRV612	808	-1	canonical	0	0	41	0.0	5723.502472	0.0	1.1019930397544595
PB.24252.13	SIRV6	incomplete-splice_match	SIRV622	911	0	canonical	0	0	4	0.0	5723.502472	0.0	0.6084229558498908
PB.24252.14	SIRV6	full-splice_match	SIRV606	-1	0	canonical	3	13659	206	217.94033333333334	5723.502472	0.038078140858595115	1.334333037364453
PB.24252.15	SIRV6	novel_in_catalog	novel	NA	NA	canonical	3	1050	211	145.21133333333333	5723.502472	0.02537106152110933	1.334333037364453
PB.24252.16	SIRV6	full-splice_match	SIRV610	0	1	canonical	3	13659	863	127.55366666666664	5723.502472	0.022285945937941518	1.6564997144927487
PB.24252.17	SIRV6	full-splice_match	SIRV614	0	7	canonical	3	3084	557	284.36333333333334	5723.502472	0.04968344728153257	1.5404019821748451
PB.24252.18	SIRV6	incomplete-splice_match	SIRV614	249	2	canonical	3	3084	4	58.69756666666667	5723.502472	0.010255532683670809	1.4094478074471328
PB.24252.19	SIRV6	incomplete-splice_match	SIRV625	294	1	canonical	3	20632	25	0.0	5723.502472	0.0	1.4086027139333102
PB.24252.2	SIRV6	full-splice_match	SIRV612	0	0	canonical	0	0	1299	168.82533333333333	5723.502472	0.02949685689125589	12.559970505629614
PB.24252.20	SIRV6	incomplete-splice_match	SIRV625	307	496	canonical	3	20632	10	0.0	5723.502472	0.0	1.211699649083554
PB.24252.21	SIRV6	incomplete-splice_match	SIRV610	314	1	canonical	3	20632	18	0.0	5723.502472	0.0	1.0082002538995907
PB.24252.22	SIRV6	incomplete-splice_match	SIRV625	550	548	canonical	3	20632	215	213.00366666666665	5723.502472	0.037215615387379296	1.2801938769891013
PB.24252.23	SIRV6	full-splice_match	SIRV613	0	0	canonical	3	300	270	47.785333333333334	5723.502472	0.008348967012262929	1.5930286694125937
PB.24252.24	SIRV6	incomplete-splice_match	SIRV606	839	0	canonical	3	20632	11	0.0	5723.502472	0.0	1.1039485199758048
PB.24252.25	SIRV6	incomplete-splice_match	SIRV625	669	1	canonical	3	20632	10	0.0	5723.502472	0.0	0.8533718538398882
PB.24252.26	SIRV6	incomplete-splice_match	SIRV613	4074	0	canonical	3	557	17	0.0	5723.502472	0.0	0.9912954983836482
PB.24252.27	SIRV6	full-splice_match	SIRV603	-1	8	NA	NA	NA	288	26.848733333333332	5723.502472	0.004690962127592374	1.0131730502444836
PB.24252.28	SIRV6	full-splice_match	SIRV603	1010	8	NA	NA	NA	32	10.358306666666666	5723.502472	0.0018097846060765475	0.9997591910746579
PB.24252.29	SIRV6	incomplete-splice_match	SIRV623	7132	-60	canonical	3	22071	2516	1058.5566666666666	5723.502472	0.18494910622389726	1.623018605302006
PB.24252.3	SIRV6	novel_not_in_catalog	novel	NA	NA	canonical	3	9538	1451	989.0006666666667	5723.502472	0.17279640770751234	7.052224102473142
PB.24252.30	SIRV6	incomplete-splice_match	SIRV624	7642	-1	canonical	3	26649	4	20.779366666666665	5723.502472	0.003630533361053236	1.1897193447336283
PB.24252.31	SIRV6	incomplete-splice_match	SIRV613	7724	134	canonical	3	22071	15	0.0	5723.502472	0.0	0.48924050792875945
PB.24252.32	SIRV6	incomplete-splice_match	SIRV613	7925	-1	canonical	3	22071	15	0.0	5723.502472	0.0	1.663543840803867
PB.24252.33	SIRV6	novel_in_catalog	novel	NA	NA	NA	NA	NA	5	0.0	5723.502472	0.0	0.8350208919478886
PB.24252.34	SIRV6	incomplete-splice_match	SIRV604	10218	2	NA	NA	NA	57	54.033966666666664	5723.502472	0.009440716926568431	0.46334788314053527
PB.24252.35	SIRV6	incomplete-splice_match	SIRV601	10310	137	NA	NA	NA	2	0.0	5723.502472	0.0	0.4461882696363002
PB.24252.4	SIRV6	incomplete-splice_match	SIRV622	43	0	canonical	0	0	1253	274.23966666666666	5723.502472	0.047914658551870486	4.7738865452315
PB.24252.5	SIRV6	full-splice_match	SIRV607	0	2	canonical	0	0	551	335.883	5723.502472	0.05868487025963146	4.7738865452315
PB.24252.6	SIRV6	full-splice_match	SIRV609	-1	2	canonical	3	17142	1255	1030.0636666666667	5723.502472	0.17997086079823513	3.649843531859311
PB.24252.7	SIRV6	novel_in_catalog	novel	NA	NA	canonical	3	2026	312	316.3453333333334	5723.502472	0.0552712844767569	1.1268091547424535
PB.24252.8	SIRV6	incomplete-splice_match	SIRV612	407	0	canonical	0	0	36	0.0	5723.502472	0.0	1.3849315987086674
PB.24252.9	SIRV6	novel_not_in_catalog	novel	NA	NA	canonical	0	0	2	0.5677286666666667	5723.502472	9.919252580811441e-05	1.06719786832619
PB.24253.1	SIRV6	full-splice_match	SIRV617	-1	0	NA	NA	NA	111	70.53693333333334	5723.502472	0.01232408541420358	0.849722963498473
PB.24254.1	SIRV6	antisense	novel	NA	NA	NA	NA	NA	86	0.0	0.0	NA	0.843924288415528
PB.24258.1	SIRV7	incomplete-splice_match	SIRV709	110848	0	canonical	3	999	9	29.126966666666664	1767.7263198421272	0.016477079251310773	1.2541698878204237
PB.24258.10	SIRV7	incomplete-splice_match	SIRV705	32936	0	canonical	3	2086	92	5.9127250000000004e-08	1767.7263198421272	3.344819236796823e-11	2.232886043185069
PB.24258.11	SIRV7	full-splice_match	SIRV705	2	1426	canonical	3	2086	2	0.0	1767.7263198421272	0.0	3.2390059797628306
PB.24258.12	SIRV7	incomplete-splice_match	SIRV704	35862	0	canonical	3	5117	9	56.3439	1767.7263198421272	0.03187365564881785	0.8610757437068688
PB.24258.13	SIRV7	full-splice_match	SIRV704	0	1	canonical	3	5117	696	586.584	1767.7263198421272	0.3318296466007175	1.093052572978407
PB.24258.14	SIRV7	incomplete-splice_match	SIRV709	58724	54851	NA	NA	NA	6	0.0	1767.7263198421272	0.0	0.757311423433342
PB.24258.15	SIRV7	full-splice_match	SIRV706	0	6	canonical	3	3585	913	426.01499999999993	1767.7263198421272	0.24099601573961216	1050.2512479201332
PB.24258.16	SIRV7	novel_not_in_catalog	novel	NA	NA	canonical	0	0	766	259.9646666666667	1767.7263198421272	0.14706160322933004	1050.2512479201332
PB.24258.17	SIRV7	incomplete-splice_match	SIRV706	33029	6	canonical	3	3585	6	0.0	1767.7263198421272	0.0	1.748799177126891
PB.24258.18	SIRV7	incomplete-splice_match	SIRV706	69069	6	canonical	3	3585	8	0.0	1767.7263198421272	0.0	0.9379996536178995
PB.24258.2	SIRV7	full-splice_match	SIRV703	0	3	canonical	3	999	170	48.837799999999994	1767.7263198421272	0.027627466679548913	2.815064379088536
PB.24258.3	SIRV7	novel_in_catalog	novel	NA	NA	canonical	3	256	334	24.22986666666667	1767.7263198421272	0.013706797480296951	1.512615350904132
PB.24258.4	SIRV7	incomplete-splice_match	SIRV703	32990	3	canonical	3	999	28	28.014499999999998	1767.7263198421272	0.015847758606944276	1.748799177126891
PB.24258.5	SIRV7	incomplete-splice_match	SIRV710	109927	0	canonical	3	256	15	9.0783e-05	1767.7263198421272	5.135580037531358e-08	1.0639265236365059
PB.24258.6	SIRV7	incomplete-splice_match	SIRV710	111626	0	canonical	3	3996	89	23.446866666666665	1767.7263198421272	0.013263855611292062	2.047762113374523
PB.24258.7	SIRV7	incomplete-splice_match	SIRV703	145328	3	NA	NA	NA	356	2.380329	1767.7263198421272	0.001346548373060703	0.9795041999861157
PB.24258.8	SIRV7	incomplete-splice_match	SIRV703	146573	3	NA	NA	NA	41	123.92066666666666	1767.7263198421272	0.07010172631119381	1.0512819098927215
PB.24258.9	SIRV7	full-splice_match	SIRV705	2	-1	canonical	3	2086	3574	158.86166666666668	1767.7263198421272	0.0898677950786264	3.2390059797628306
