# Supplementary material for: SQANTI3: curation of long-read transcriptomes for accurate identification of known and novel isoforms
Source: Nat Methods. 2024 Mar 20;21(5):793–7. doi: 10.1038/s41592-024-02229-2 (PMC11093726; doi:10.1038/s41592-024-02229-2)
Supplement: Supplementary file 4 — All data needed to generate main and Extended Data figures. Only data required to generate Extended Data Fig. 7 were not included due to the large size. However, the data needed create this figure can be found at conesalab.org/SQANTI3 [file 41592_2024_2229_MOESM4_ESM.zip › SourceData_figures/HIS/SIRVs/SIRV_mod_class.ML_rescue.extended.txt]

PB.24229.2	SIRV1	full-splice_match	SIRV109	-1	0	canonical	3	3903	577	567.5756666666667	1649.3193999999999	0.34412719978111384	1.1824004902013174
PB.24230.1	SIRV1	full-splice_match	SIRV101	-1	0	canonical	3	585	499	83.8347	1649.3193999999999	0.050829875644462806	1.4068774879300003
PB.24230.10	SIRV1	full-splice_match	SIRV102	-1	2	canonical	3	4631	2204	402.47599999999994	1649.3193999999999	0.24402550530843206	2.1863594882535375
PB.24230.15	SIRV1	full-splice_match	SIRV105	-1	2	canonical	3	1694	384	328.23199999999997	1649.3193999999999	0.19901057369482225	0.8018385932263262
PB.24230.2	SIRV1	novel_in_catalog	novel	NA	NA	canonical	3	354	212	75.22693333333332	1649.3193999999999	0.045610894611033695	1.4921238314793024
PB.24230.4	SIRV1	novel_not_in_catalog	novel	NA	NA	canonical	3	853	353	118.10066666666667	1649.3193999999999	0.07160569788160297	1.4068774879300003
SIRV107	SIRV1	full-splice_match	SIRV107	0	0	non_canonical	0	0	0	73.87343333333334	1649.3193999999999	0.04479025307853248	242801.00000000003
PB.24239.19	SIRV2	full-splice_match	SIRV203	0	4	canonical	3	2274	578	343.0416666666667	725.8792666666667	0.47258777377945954	20.723842399714318
PB.24239.2	SIRV2	full-splice_match	SIRV201	-1	0	canonical	3	227	257	52.477066666666666	725.8792666666667	0.07229448349950575	101.93271152564957
SIRV206	SIRV2	full-splice_match	SIRV206	0	0	NA	NA	NA	0	241.489	725.8792666666667	0.33268480185272314	1.2614367693386956
SIRV209	SIRV2	full-splice_match	SIRV209	0	0	canonical	3	410	0	88.87153333333333	725.8792666666667	0.12243294086831152	0.6487351633098213
PB.24240.1	SIRV3	full-splice_match	SIRV301	-1	1	canonical	3	1344	1058	181.119	2463.3610666685963	0.07352515327561865	1.5746252163455328
PB.24240.2	SIRV3	novel_in_catalog	novel	NA	NA	canonical	3	709	753	97.88706666666667	2463.3610666685963	0.039737198087265106	1.5746252163455328
PB.24240.6	SIRV3	novel_in_catalog	novel	NA	NA	canonical	3	868	1005	141.04833333333335	2463.3610666685963	0.05725848932251109	1.0676379564202774
PB.24240.7	SIRV3	full-splice_match	SIRV304	-1	1	canonical	3	1295	506	187.35433333333333	2463.3610666685963	0.0760563832352469	1.0676379564202774
PB.24240.8	SIRV3	full-splice_match	SIRV307	-1	1	canonical	3	1327	326	211.97833333333335	2463.3610666685963	0.08605248179066535	1.0676379564202774
PB.24240.9	SIRV3	full-splice_match	SIRV305	-1	0	canonical	3	1528	249	311.70166666666665	2463.3610666685963	0.1265351112690135	1.7440706867152378
PB.24241.2	SIRV3	full-splice_match	SIRV308	0	2	canonical	3	6154	1037	1005.3686666666666	2463.3610666685963	0.4081288286439911	1.7820491488021035
PB.24243.3	SIRV3	full-splice_match	SIRV309	0	1	canonical	3	1503	422	326.90366666666665	2463.3610666685963	0.13270635437490497	178601.0
SIRV303	SIRV3	full-splice_match	SIRV303	0	0	canonical	3	1710	0	1.92968e-09	2463.3610666685963	7.83352479711658e-13	1.06518890658647
PB.24244.1	SIRV4	full-splice_match	SIRV409	-1	0	canonical	3	974	872	127.63799999999999	2092.7697	0.06098998853051055	75.91675915649279
PB.24244.2	SIRV4	novel_not_in_catalog	novel	NA	NA	canonical	3	1796	746	229.25433333333334	2092.7697	0.10954589668100286	3.767430814229644
PB.24245.2	SIRV4	full-splice_match	SIRV406	0	2	canonical	3	2841	574	420.65933333333334	2092.7697	0.20100603202222078	29.12455363519497
PB.24246.8	SIRV4	full-splice_match	SIRV405	-1	-1	canonical	3	8633	101	88.75836666666667	2092.7697	0.042411913105711865	2.180248443705811
SIRV403	SIRV4	full-splice_match	SIRV403	0	0	canonical	0	0	0	650.6473333333333	2092.7697	0.31090250080232595	149.9787049109083
SIRV408	SIRV4	full-splice_match	SIRV408	0	0	canonical	0	0	0	575.8123333333333	2092.7697	0.2751436688582281	149.9787049109083
SIRV411	SIRV4	full-splice_match	SIRV411	0	0	canonical	3	991	0	0.0	2092.7697	0.0	3.8124296892577685
PB.24250.1	SIRV5	full-splice_match	SIRV505	0	2	canonical	3	6311	6334	672.4230000000001	2746.649366666666	0.2448157410117669	11451.49504950495
PB.24250.10	SIRV5	novel_in_catalog	novel	NA	NA	canonical	3	4035	726	557.8733333333333	2746.649366666666	0.2031105026013453	3.6754290592508476
PB.24250.11	SIRV5	full-splice_match	SIRV501	-1	0	canonical	3	2038	138	17.308533333333333	2746.649366666666	0.00630169017690779	2.3123964646128794
PB.24250.5	SIRV5	full-splice_match	SIRV508	0	1	canonical	3	2576	1648	132.306	2746.649366666666	0.04816996359479499	13.007712918016615
PB.24250.7	SIRV5	full-splice_match	SIRV506	0	0	canonical	3	11982	491	797.4433333333333	2746.649366666666	0.29033313935557437	13.007712918016615
PB.24250.8	SIRV5	novel_in_catalog	novel	NA	NA	canonical	3	815	933	82.58820000000001	2746.649366666666	0.03006870880655184	4.296285197692937
PB.24250.9	SIRV5	novel_in_catalog	novel	NA	NA	canonical	3	1254	1054	126.31833333333333	2746.649366666666	0.04598997413588079	3.6754290592508476
SIRV504	SIRV5	full-splice_match	SIRV504	0	0	NA	NA	NA	0	0.0	2746.649366666666	0.0	1.5478674834442958
SIRV512	SIRV5	full-splice_match	SIRV512	0	0	NA	NA	NA	0	264.1173333333333	2746.649366666666	0.0961598289678548	1.641097679097968
SIRV516	SIRV5	full-splice_match	SIRV516	0	0	canonical	3	1254	0	96.2713	2746.649366666666	0.035050451349323435	1.266241837300192
PB.24252.1	SIRV6	full-splice_match	SIRV601	-1	0	canonical	3	2299	1681	539.515	5422.022400000001	0.09950438419435521	988.5621890547264
PB.24252.14	SIRV6	full-splice_match	SIRV606	-1	0	canonical	3	13659	206	366.5586666666666	5422.022400000001	0.0676055242166957	1.334333037364453
PB.24252.15	SIRV6	novel_in_catalog	novel	NA	NA	canonical	3	1050	211	159.947	5422.022400000001	0.029499509260603567	1.334333037364453
PB.24252.16	SIRV6	full-splice_match	SIRV610	0	1	canonical	3	13659	863	130.97266666666667	5422.022400000001	0.024155685278368946	1.6564997144927487
PB.24252.17	SIRV6	full-splice_match	SIRV614	0	7	canonical	3	3084	557	443.359	5422.022400000001	0.08177004211565041	1.5404019821748451
PB.24252.23	SIRV6	full-splice_match	SIRV613	0	0	canonical	3	300	270	65.43473333333334	5422.022400000001	0.012068325895026426	1.5930286694125937
PB.24252.6	SIRV6	full-splice_match	SIRV609	-1	2	canonical	3	17142	1255	1608.1866666666667	5422.022400000001	0.2966027338187807	3.649843531859311
SIRV603	SIRV6	full-splice_match	SIRV603	0	0	NA	NA	NA	0	386.70666666666665	5422.022400000001	0.07132148083096569	1.0131730502444836
SIRV607	SIRV6	full-splice_match	SIRV607	0	0	canonical	0	0	0	413.058	5422.022400000001	0.07618153698516626	4.7738865452315
SIRV612	SIRV6	full-splice_match	SIRV612	0	0	canonical	0	0	0	830.3546666666667	5422.022400000001	0.15314482409122224	12.559970505629614
SIRV617	SIRV6	full-splice_match	SIRV617	0	0	NA	NA	NA	0	477.9293333333333	5422.022400000001	0.0881459533131647	0.8516212038940482
PB.24258.13	SIRV7	full-splice_match	SIRV704	0	1	canonical	3	5117	696	827.7516666666667	2097.485833333333	0.39463993201384356	1.093052572978407
PB.24258.15	SIRV7	full-splice_match	SIRV706	0	6	canonical	3	3585	913	853.2663333333334	2097.485833333333	0.4068043367793903	1050.2512479201332
PB.24258.2	SIRV7	full-splice_match	SIRV703	0	3	canonical	3	999	170	126.35766666666666	2097.485833333333	0.06024244104946279	2.815064379088536
PB.24258.3	SIRV7	novel_in_catalog	novel	NA	NA	canonical	3	256	334	39.7525	2097.485833333333	0.018952452201703388	1.512615350904132
PB.24258.9	SIRV7	full-splice_match	SIRV705	2	-1	canonical	3	2086	3574	250.35766666666666	2097.485833333333	0.11936083795560003	3.2390059797628306
