# Supplementary material for: SQANTI3: curation of long-read transcriptomes for accurate identification of known and novel isoforms
Source: Nat Methods. 2024 Mar 20;21(5):793–7. doi: 10.1038/s41592-024-02229-2 (PMC11093726; doi:10.1038/s41592-024-02229-2)
Supplement: Supplementary file 4 — All data needed to generate main and Extended Data figures. Only data required to generate Extended Data Fig. 7 were not included due to the large size. However, the data needed create this figure can be found at conesalab.org/SQANTI3 [file 41592_2024_2229_MOESM4_ESM.zip › SourceData_figures/HIS/SIRVs/SIRV_mod_class.ML.extended.txt]

PB.24229.2	SIRV1	full-splice_match	SIRV109	-1	0	canonical	3	3903	577	701.1776666666666	1807.3609000000001	0.3879566425646735	1.1824004902013174
PB.24230.1	SIRV1	full-splice_match	SIRV101	-1	0	canonical	3	585	499	92.22496666666667	1807.3609000000001	0.051027421621584634	1.4068774879300003
PB.24230.10	SIRV1	full-splice_match	SIRV102	-1	2	canonical	3	4631	2204	434.49466666666666	1807.3609000000001	0.24040282528335466	2.1863594882535375
PB.24230.15	SIRV1	full-splice_match	SIRV105	-1	2	canonical	3	1694	384	358.7703333333334	1807.3609000000001	0.1985050873532416	0.8018385932263262
PB.24230.2	SIRV1	novel_in_catalog	novel	NA	NA	canonical	3	354	212	87.73026666666668	1807.3609000000001	0.048540535908830756	1.4921238314793024
PB.24230.4	SIRV1	novel_not_in_catalog	novel	NA	NA	canonical	3	853	353	132.963	1807.3609000000001	0.0735674872683148	1.4068774879300003
PB.24239.19	SIRV2	full-splice_match	SIRV203	0	4	canonical	3	2274	578	405.6580000000001	519.8736666666667	0.7803011116162196	20.723842399714318
PB.24239.2	SIRV2	full-splice_match	SIRV201	-1	0	canonical	3	227	257	114.21566666666666	519.8736666666667	0.21969888838378038	101.93271152564957
PB.24240.1	SIRV3	full-splice_match	SIRV301	-1	1	canonical	3	1344	1058	197.46899999999997	2696.3450000000003	0.07323580624882942	1.5746252163455328
PB.24240.2	SIRV3	novel_in_catalog	novel	NA	NA	canonical	3	709	753	106.91133333333333	2696.3450000000003	0.03965046510492289	1.5746252163455328
PB.24240.6	SIRV3	novel_in_catalog	novel	NA	NA	canonical	3	868	1005	154.40833333333333	2696.3450000000003	0.05726579252036862	1.0676379564202774
PB.24240.7	SIRV3	full-splice_match	SIRV304	-1	1	canonical	3	1295	506	205.01566666666668	2696.3450000000003	0.07603465679157032	1.0676379564202774
PB.24240.8	SIRV3	full-splice_match	SIRV307	-1	1	canonical	3	1327	326	232.45933333333335	2696.3450000000003	0.08621275590969751	1.0676379564202774
PB.24240.9	SIRV3	full-splice_match	SIRV305	-1	0	canonical	3	1528	249	340.99566666666664	2696.3450000000003	0.12646588869994996	1.7440706867152378
PB.24241.2	SIRV3	full-splice_match	SIRV308	0	2	canonical	3	6154	1037	1101.0133333333333	2696.3450000000003	0.40833548130277586	1.7820491488021035
PB.24243.3	SIRV3	full-splice_match	SIRV309	0	1	canonical	3	1503	422	358.07233333333335	2696.3450000000003	0.1327991534218853	178601.0
PB.24244.1	SIRV4	full-splice_match	SIRV409	-1	0	canonical	3	974	872	139.471	2075.612	0.06719512124616739	75.91675915649279
PB.24244.2	SIRV4	novel_not_in_catalog	novel	NA	NA	canonical	3	1796	746	250.885	2075.612	0.12087278354528687	3.767430814229644
PB.24245.2	SIRV4	full-splice_match	SIRV406	0	2	canonical	3	2841	574	460.7526666666667	2075.612	0.22198400600240636	29.12455363519497
PB.24246.8	SIRV4	full-splice_match	SIRV405	-1	-1	canonical	3	8633	101	1224.5033333333333	2075.612	0.5899480892061394	2.180248443705811
PB.24250.1	SIRV5	full-splice_match	SIRV505	0	2	canonical	3	6311	6334	706.7336666666666	2729.1552666666666	0.25895692901703476	11451.49504950495
PB.24250.10	SIRV5	novel_in_catalog	novel	NA	NA	canonical	3	4035	726	590.3893333333334	2729.1552666666666	0.2163267662137899	3.6754290592508476
PB.24250.11	SIRV5	full-splice_match	SIRV501	-1	0	canonical	3	2038	138	15.111566666666667	2729.1552666666666	0.0055370857243764	2.3123964646128794
PB.24250.5	SIRV5	full-splice_match	SIRV508	0	1	canonical	3	2576	1648	149.88066666666668	2729.1552666666666	0.054918336269569525	13.007712918016615
PB.24250.7	SIRV5	full-splice_match	SIRV506	0	0	canonical	3	11982	491	938.7543333333333	2729.1552666666666	0.3439724902423409	13.007712918016615
PB.24250.8	SIRV5	novel_in_catalog	novel	NA	NA	canonical	3	815	933	94.47303333333333	2729.1552666666666	0.03461621787782002	4.296285197692937
PB.24250.9	SIRV5	novel_in_catalog	novel	NA	NA	canonical	3	1254	1054	233.81266666666667	2729.1552666666666	0.08567217465506849	3.6754290592508476
PB.24252.1	SIRV6	full-splice_match	SIRV601	-1	0	canonical	3	2299	1681	1545.8433333333332	5878.648	0.2629589887561448	988.5621890547264
PB.24252.14	SIRV6	full-splice_match	SIRV606	-1	0	canonical	3	13659	206	457.62033333333335	5878.648	0.07784448623787874	1.334333037364453
PB.24252.15	SIRV6	novel_in_catalog	novel	NA	NA	canonical	3	1050	211	191.22966666666665	5878.648	0.03252953173360042	1.334333037364453
PB.24252.16	SIRV6	full-splice_match	SIRV610	0	1	canonical	3	13659	863	205.36433333333335	5878.648	0.034933939459095585	1.6564997144927487
PB.24252.17	SIRV6	full-splice_match	SIRV614	0	7	canonical	3	3084	557	549.0973333333333	5878.648	0.09340537710938523	1.5404019821748451
PB.24252.23	SIRV6	full-splice_match	SIRV613	0	0	canonical	3	300	270	77.88966666666667	5878.648	0.01324958845412528	1.5930286694125937
PB.24252.6	SIRV6	full-splice_match	SIRV609	-1	2	canonical	3	17142	1255	2851.603333333333	5878.648	0.48507808824976983	3.649843531859311
PB.24258.13	SIRV7	full-splice_match	SIRV704	0	1	canonical	3	5117	696	905.9283333333333	2294.7951	0.3947752604724201	1.093052572978407
PB.24258.15	SIRV7	full-splice_match	SIRV706	0	6	canonical	3	3585	913	934.1813333333333	2294.7951	0.40708703506179417	1050.2512479201332
PB.24258.2	SIRV7	full-splice_match	SIRV703	0	3	canonical	3	999	170	137.9226666666667	2294.7951	0.06010238851680775	2.815064379088536
PB.24258.3	SIRV7	novel_in_catalog	novel	NA	NA	canonical	3	256	334	43.53976666666667	2294.7951	0.01897326984298802	1.512615350904132
PB.24258.9	SIRV7	full-splice_match	SIRV705	2	-1	canonical	3	2086	3574	273.223	2294.7951	0.11906204610599004	3.2390059797628306
